# Supplementary material for: Ethyl 1-(4-methyl­phen­yl)-5-phenyl-4-phenyl­sulfon­yl-1H-pyrazole-3-carboxyl­ate
Source: Acta Crystallogr Sect E Struct Rep Online. 2011 Sep 14;67(Pt 10):o2623–4. doi: 10.1107/S1600536811036580 (PMC3201465; doi:10.1107/S1600536811036580)
Supplement: Supplementary file 1 [file e-67-o2623-sup1.cif]

##############################################################################
#                                                                            #
# This CIF contains the data in a paper accepted for publication in          #
# Acta Crystallographica Section E. It conforms to the requirements of       #
# Notes for Authors for Acta Crystallographica Section E, and has been       #
# peer reviewed under the auspices of the IUCr Commission on Journals.       #
#                                                                            #
# Full details of the Crystallographic Information File format               #
# are given in the paper "The Crystallographic Information File (CIF):       #
# a New Standard Archive File for Crystallography" by S. R. Hall, F. H.      #
# Allen and I. D. Brown [Acta Cryst. (1991), A47, 655-685].                  #
#                                                                            #
# The current version of the core CIF dictionary is obtainable from          #
# ftp://ftp.iucr.org/pub/cif_core.dic.                                       #
#                                                                            #
# Software is freely available for graphical display of the structure(s)     #
# in this CIF. For information consult the CIF software page                 #
# http://www.iucr.org/resources/cif/software.                                #
#                                                                            #
# This file may be used for bona fide research purposes within the           #
# scientific community so long as proper attribution is given to the journal # 
# article from which it was obtained.                                        #
#                                                                            #
##############################################################################
data_global
_audit_creation_method     SHELXL-97
_journal_date_recd_electronic     2011-09-07
_journal_date_accepted     2011-09-08
_journal_name_full     'Acta Crystallographica, Section E'
_journal_year     2011
_journal_volume     67
_journal_issue     10
_journal_page_first     o2623
_journal_page_last     o2624
_journal_paper_category     QO
_journal_coeditor_code     BT5639
_publ_contact_author_name     ' Edward RT Tiekink '
_publ_contact_author_address
;
Department of Chemistry, University of Malaya,
50603 Kuala Lumpur, Malaysia
;
_publ_contact_author_email
;
Edward.Tiekink@gmail.com
;
_publ_contact_author_fax     ' +60 3 7967 4193 '
_publ_contact_author_phone     ' +60 3 7967 6775 '
_publ_section_title
;\
Ethyl
1-(4-Methylphenyl)-5-phenyl-4-phenylsulfonyl-1<i>H</i>-pyrazole-3-\
carboxylate
;
loop_
    _publ_author_name
    _publ_author_footnote
    _publ_author_address
    ' Hatem A. Abdel-Aziz '
;
Additional correspondence author, e-mail: hatem_741@yahoo.com.
;
;
Department of Pharmaceutical Chemistry, College of Pharmacy,
King Saud University, Riyadh 11451, Saudi Arabia
;
    ' Khalid A. Al-Rashood ' .
;
Department of Pharmaceutical Chemistry, College of Pharmacy,
King Saud University, Riyadh 11451, Saudi Arabia
;
    'Ng, Seik Weng' .
;
Department of Chemistry, University of Malaya,
50603 Kuala Lumpur, Malaysia and
Chemistry Department, Faculty of
Science, King Abdulaziz University, PO Box 80203 Jeddah, Saudi Arabia
;
    'Tiekink, Edward R. T.' .
;
Department of Chemistry, University of Malaya,
50603 Kuala Lumpur, Malaysia
;
_publ_section_synopsis     .
data_I
_audit_creation_method     SHELXL-97
_chemical_name_systematic
;
Ethyl 1-(4-methylphenyl)-5-phenyl-4-phenylsulfonyl-1<i>H</i>-pyrazole-3-\
carboxylate
;
_chemical_name_common     ?
_chemical_formula_moiety     'C25 H22 N2 O4 S'
_chemical_formula_sum     'C25 H22 N2 O4 S'
_chemical_formula_iupac     'C25 H22 N2 O4 S'
_chemical_formula_weight     446.51
_chemical_melting_point     ?
_symmetry_cell_setting     triclinic
_symmetry_space_group_name_H-M     'P -1'
_symmetry_space_group_name_Hall     '-P 1 '
loop_
    _symmetry_equiv_pos_as_xyz
    'x, y, z'
    '-x, -y, -z'
_cell_length_a     7.2440(3)
_cell_length_b     11.0798(5)
_cell_length_c     14.8247(5)
_cell_angle_alpha     68.818(4)
_cell_angle_beta     87.773(3)
_cell_angle_gamma     81.241(4)
_cell_volume     1096.36(8)
_cell_formula_units_Z     2
_cell_measurement_reflns_used     5331
_cell_measurement_theta_min     3.1949
_cell_measurement_theta_max     74.1093
_cell_measurement_temperature     100(2)
_exptl_crystal_description     block
_exptl_crystal_colour     yellow
_exptl_crystal_size_max     0.40
_exptl_crystal_size_mid     0.30
_exptl_crystal_size_min     0.20
_exptl_crystal_density_diffrn     1.353
_exptl_crystal_density_meas     ?
_exptl_crystal_density_method     'not measured'
_exptl_crystal_F_000     468
_exptl_absorpt_coefficient_mu     1.604
_exptl_absorpt_correction_type     multi-scan
_exptl_absorpt_process_details     '(CrysAlis PRO; Agilent, 2010)'
_exptl_absorpt_correction_T_min     0.5663
_exptl_absorpt_correction_T_max     0.7397
_exptl_special_details     ?
_diffrn_ambient_temperature     100(2)
_diffrn_radiation_type     'Cu K\a'
_diffrn_radiation_wavelength     1.54184
_diffrn_radiation_source     'SuperNova (Cu) X-ray Source'
_diffrn_radiation_monochromator     'mirror'
_diffrn_measurement_device_type
                     'Agilent SuperNova Dual diffractometer with Atlas detector'
_diffrn_measurement_method     '\w scan'
_diffrn_detector_area_resol_mean     '10.4041'
_diffrn_reflns_number     7378
_diffrn_reflns_av_R_equivalents     0.0144
_diffrn_reflns_av_sigmaI/netI     0.0203
_diffrn_reflns_theta_min     3.20
_diffrn_reflns_theta_max     74.28
_diffrn_reflns_theta_full     74.28
_diffrn_measured_fraction_theta_max     0.962
_diffrn_measured_fraction_theta_full     0.962
_diffrn_reflns_limit_h_min     -8
_diffrn_reflns_limit_h_max     8
_diffrn_reflns_limit_k_min     -12
_diffrn_reflns_limit_k_max     13
_diffrn_reflns_limit_l_min     -18
_diffrn_reflns_limit_l_max     15
_diffrn_standards_number     0
_diffrn_standards_interval_count     0
_diffrn_standards_interval_time     0
_diffrn_standards_decay_%     0
_refine_special_details
;
Refinement of <i>F</i>^2^ against ALL reflections. The weighted <i>R</i>-factor
<i>wR</i> and goodness of fit <i>S</i> are based on <i>F</i>^2^, conventional
<i>R</i>-factors <i>R</i> are based on <i>F</i>, with <i>F</i> set to zero for
negative <i>F</i>^2^. The threshold expression of <i>F</i>^2^ >
\s(<i>F</i>^2^) is used only for calculating <i>R</i>-factors(gt) <i>etc</i>.
and is not relevant to the choice of reflections for refinement.
<i>R</i>-factors based on <i>F</i>^2^ are statistically about twice as large
as those based on <i>F</i>, and <i>R</i>- factors based on ALL data will be
even larger.
;
_reflns_number_total     4304
_reflns_number_gt     4106
_reflns_threshold_expression     I>2\s(I)
_refine_ls_structure_factor_coef     Fsqd
_refine_ls_matrix_type     full
_refine_ls_R_factor_all     0.0355
_refine_ls_R_factor_gt     0.0339
_refine_ls_wR_factor_gt     0.0896
_refine_ls_wR_factor_ref     0.0910
_refine_ls_goodness_of_fit_ref     0.845
_refine_ls_restrained_S_all     0.845
_refine_ls_number_reflns     4304
_refine_ls_number_parameters     290
_refine_ls_number_restraints     0
_refine_ls_hydrogen_treatment     constr
_refine_ls_weighting_scheme     calc
_refine_ls_weighting_details
         'calc w=1/[\s^2^(Fo^2^)+(0.0600P)^2^+0.8665P] where P=(Fo^2^+2Fc^2^)/3'
_atom_sites_solution_hydrogens     geom
_atom_sites_solution_primary     direct
_atom_sites_solution_secondary     difmap
_refine_ls_shift/su_max     0.000
_refine_ls_shift/su_mean     0.000
_refine_diff_density_max     0.348
_refine_diff_density_min     -0.423
_refine_ls_extinction_method     none
_refine_ls_extinction_coef     ?
loop_
    _atom_type_symbol
    _atom_type_description
    _atom_type_scat_dispersion_real
    _atom_type_scat_dispersion_imag
    _atom_type_scat_source
    'C' 'C' 0.0181 0.0091
                         'International Tables Vol C Tables 4.2.6.8 and 6.1.1.4'
    'H' 'H' 0.0000 0.0000
                         'International Tables Vol C Tables 4.2.6.8 and 6.1.1.4'
    'N' 'N' 0.0311 0.0180
                         'International Tables Vol C Tables 4.2.6.8 and 6.1.1.4'
    'O' 'O' 0.0492 0.0322
                         'International Tables Vol C Tables 4.2.6.8 and 6.1.1.4'
    'S' 'S' 0.3331 0.5567
                         'International Tables Vol C Tables 4.2.6.8 and 6.1.1.4'
_computing_data_collection     'CrysAlis PRO  (Agilent, 2010)'
_computing_cell_refinement     'CrysAlis PRO  (Agilent, 2010)'
_computing_data_reduction     'CrysAlis PRO  (Agilent, 2010)'
_computing_structure_solution     'SHELXS97 (Sheldrick, 2008)'
_computing_structure_refinement     'SHELXL97 (Sheldrick, 2008)'
_computing_molecular_graphics
                      'ORTEP-3 (Farrugia, 1997) and DIAMOND (Brandenburg, 2006)'
_computing_publication_material     'publCIF (Westrip, 2010)'
loop_
    _atom_site_type_symbol
    _atom_site_label
    _atom_site_fract_x
    _atom_site_fract_y
    _atom_site_fract_z
    _atom_site_U_iso_or_equiv
    _atom_site_adp_type
    _atom_site_calc_flag
    _atom_site_refinement_flags
    _atom_site_occupancy
    _atom_site_symmetry_multiplicity
    _atom_site_disorder_assembly
    _atom_site_disorder_group
    S S1 0.44173(4) 0.70984(3) 0.10567(2) 0.01551(10) Uani d . 1 1 . .
    O O1 0.24561(13) 0.75817(9) 0.09106(7) 0.0201(2) Uani d . 1 1 . .
    O O2 0.54033(14) 0.66162(9) 0.03658(7) 0.0202(2) Uani d . 1 1 . .
    O O3 0.08177(14) 0.59487(10) 0.38398(9) 0.0275(2) Uani d . 1 1 . .
    O O4 0.19467(16) 0.77438(10) 0.28475(8) 0.0280(2) Uani d . 1 1 . .
    N N1 0.40421(15) 0.44865(11) 0.36938(8) 0.0161(2) Uani d . 1 1 . .
    N N2 0.55383(15) 0.39169(10) 0.33340(8) 0.0150(2) Uani d . 1 1 . .
    C C1 -0.2495(2) 0.66923(19) 0.37793(12) 0.0333(4) Uani d . 1 1 . .
    H H1A -0.3481 0.7238 0.3990 0.050 Uiso calc R 1 1 . .
    H H1B -0.2743 0.5785 0.4023 0.050 Uiso calc R 1 1 . .
    H H1C -0.2470 0.7016 0.3071 0.050 Uiso calc R 1 1 . .
    C C2 -0.0656(2) 0.67488(16) 0.41664(13) 0.0286(3) Uani d . 1 1 . .
    H H2A -0.0413 0.7666 0.3935 0.034 Uiso calc R 1 1 . .
    H H2B -0.0672 0.6418 0.4882 0.034 Uiso calc R 1 1 . .
    C C3 0.20136(18) 0.65804(13) 0.31954(9) 0.0171(3) Uani d . 1 1 . .
    C C4 0.35304(18) 0.56389(12) 0.30001(9) 0.0156(3) Uani d . 1 1 . .
    C C5 0.46821(18) 0.58099(12) 0.21819(9) 0.0152(3) Uani d . 1 1 . .
    C C6 0.59874(18) 0.46782(12) 0.24248(9) 0.0148(3) Uani d . 1 1 . .
    C C7 0.55863(19) 0.83215(12) 0.11696(9) 0.0171(3) Uani d . 1 1 . .
    C C8 0.7518(2) 0.82100(14) 0.10621(10) 0.0225(3) Uani d . 1 1 . .
    H H8 0.8189 0.7490 0.0927 0.027 Uiso calc R 1 1 . .
    C C9 0.8443(2) 0.91673(15) 0.11553(12) 0.0272(3) Uani d . 1 1 . .
    H H9 0.9760 0.9106 0.1086 0.033 Uiso calc R 1 1 . .
    C C10 0.7444(2) 1.02163(14) 0.13504(11) 0.0271(3) Uani d . 1 1 . .
    H H10 0.8083 1.0868 0.1417 0.033 Uiso calc R 1 1 . .
    C C11 0.5522(2) 1.03192(14) 0.14486(11) 0.0247(3) Uani d . 1 1 . .
    H H11 0.4851 1.1045 0.1577 0.030 Uiso calc R 1 1 . .
    C C12 0.4571(2) 0.93691(13) 0.13606(10) 0.0206(3) Uani d . 1 1 . .
    H H12 0.3254 0.9434 0.1429 0.025 Uiso calc R 1 1 . .
    C C13 0.76709(18) 0.42800(12) 0.19410(9) 0.0149(3) Uani d . 1 1 . .
    C C14 0.94252(19) 0.42706(13) 0.23053(10) 0.0182(3) Uani d . 1 1 . .
    H H14 0.9520 0.4530 0.2845 0.022 Uiso calc R 1 1 . .
    C C15 1.10313(19) 0.38814(13) 0.18770(10) 0.0207(3) Uani d . 1 1 . .
    H H15 1.2224 0.3885 0.2120 0.025 Uiso calc R 1 1 . .
    C C16 1.0902(2) 0.34872(13) 0.10965(10) 0.0209(3) Uani d . 1 1 . .
    H H16 1.2004 0.3216 0.0808 0.025 Uiso calc R 1 1 . .
    C C17 0.9159(2) 0.34899(13) 0.07374(10) 0.0204(3) Uani d . 1 1 . .
    H H17 0.9071 0.3216 0.0205 0.025 Uiso calc R 1 1 . .
    C C18 0.75398(19) 0.38910(13) 0.11527(9) 0.0179(3) Uani d . 1 1 . .
    H H18 0.6350 0.3900 0.0901 0.022 Uiso calc R 1 1 . .
    C C19 0.63396(17) 0.26085(12) 0.39171(9) 0.0155(3) Uani d . 1 1 . .
    C C20 0.66215(19) 0.16297(13) 0.35283(10) 0.0184(3) Uani d . 1 1 . .
    H H20 0.6400 0.1831 0.2859 0.022 Uiso calc R 1 1 . .
    C C21 0.72330(19) 0.03502(13) 0.41333(10) 0.0203(3) Uani d . 1 1 . .
    H H21 0.7447 -0.0321 0.3869 0.024 Uiso calc R 1 1 . .
    C C22 0.75393(19) 0.00307(13) 0.51205(10) 0.0185(3) Uani d . 1 1 . .
    C C23 0.72672(19) 0.10390(13) 0.54866(10) 0.0188(3) Uani d . 1 1 . .
    H H23 0.7490 0.0843 0.6155 0.023 Uiso calc R 1 1 . .
    C C24 0.66765(18) 0.23258(13) 0.48902(10) 0.0173(3) Uani d . 1 1 . .
    H H24 0.6506 0.3005 0.5148 0.021 Uiso calc R 1 1 . .
    C C25 0.8151(2) -0.13619(13) 0.57784(11) 0.0236(3) Uani d . 1 1 . .
    H H25A 0.7437 -0.1943 0.5618 0.035 Uiso calc R 1 1 . .
    H H25B 0.7929 -0.1440 0.6452 0.035 Uiso calc R 1 1 . .
    H H25C 0.9485 -0.1610 0.5694 0.035 Uiso calc R 1 1 . .
loop_
    _atom_site_aniso_label
    _atom_site_aniso_U_11
    _atom_site_aniso_U_22
    _atom_site_aniso_U_33
    _atom_site_aniso_U_12
    _atom_site_aniso_U_13
    _atom_site_aniso_U_23
    S1 0.01730(17) 0.01487(16) 0.01383(16) -0.00005(12) -0.00058(11)
                                                                    -0.00538(12)
    O1 0.0178(5) 0.0213(5) 0.0204(5) 0.0010(4) -0.0032(4) -0.0078(4)
    O2 0.0245(5) 0.0202(5) 0.0160(5) 0.0000(4) 0.0020(4) -0.0081(4)
    O3 0.0186(5) 0.0235(5) 0.0454(7) -0.0040(4) 0.0133(4) -0.0193(5)
    O4 0.0408(6) 0.0168(5) 0.0235(5) 0.0020(4) 0.0076(4) -0.0071(4)
    N1 0.0138(5) 0.0168(5) 0.0186(5) -0.0007(4) 0.0022(4) -0.0082(4)
    N2 0.0137(5) 0.0147(5) 0.0161(5) 0.0000(4) 0.0019(4) -0.0059(4)
    C1 0.0208(8) 0.0498(10) 0.0336(9) 0.0035(7) 0.0001(6) -0.0237(8)
    C2 0.0190(7) 0.0290(8) 0.0450(9) -0.0018(6) 0.0104(6) -0.0237(7)
    C3 0.0162(6) 0.0197(6) 0.0172(6) -0.0001(5) -0.0026(5) -0.0096(5)
    C4 0.0145(6) 0.0162(6) 0.0174(6) -0.0017(5) -0.0006(5) -0.0079(5)
    C5 0.0158(6) 0.0146(6) 0.0159(6) -0.0019(5) -0.0003(5) -0.0065(5)
    C6 0.0153(6) 0.0156(6) 0.0151(6) -0.0035(5) -0.0003(5) -0.0068(5)
    C7 0.0204(7) 0.0145(6) 0.0143(6) -0.0021(5) -0.0003(5) -0.0029(5)
    C8 0.0215(7) 0.0195(7) 0.0240(7) -0.0006(5) 0.0022(5) -0.0062(6)
    C9 0.0211(7) 0.0243(7) 0.0330(8) -0.0051(6) 0.0006(6) -0.0059(6)
    C10 0.0314(8) 0.0199(7) 0.0294(8) -0.0087(6) -0.0025(6) -0.0059(6)
    C11 0.0310(8) 0.0150(6) 0.0271(7) -0.0011(6) -0.0006(6) -0.0072(6)
    C12 0.0212(7) 0.0172(6) 0.0208(7) 0.0002(5) -0.0005(5) -0.0050(5)
    C13 0.0164(6) 0.0118(6) 0.0152(6) -0.0012(5) 0.0020(5) -0.0037(5)
    C14 0.0192(7) 0.0178(6) 0.0193(6) -0.0036(5) 0.0011(5) -0.0083(5)
    C15 0.0160(7) 0.0202(7) 0.0249(7) -0.0030(5) 0.0014(5) -0.0070(5)
    C16 0.0209(7) 0.0169(6) 0.0223(7) -0.0007(5) 0.0075(5) -0.0055(5)
    C17 0.0264(7) 0.0179(6) 0.0171(6) -0.0013(5) 0.0033(5) -0.0075(5)
    C18 0.0195(7) 0.0173(6) 0.0173(6) -0.0020(5) -0.0006(5) -0.0068(5)
    C19 0.0122(6) 0.0137(6) 0.0188(6) -0.0014(5) 0.0018(5) -0.0040(5)
    C20 0.0184(7) 0.0191(6) 0.0183(6) -0.0026(5) 0.0015(5) -0.0077(5)
    C21 0.0200(7) 0.0167(6) 0.0258(7) -0.0025(5) 0.0037(5) -0.0099(5)
    C22 0.0134(6) 0.0166(6) 0.0233(7) -0.0025(5) 0.0029(5) -0.0046(5)
    C23 0.0169(6) 0.0199(7) 0.0177(6) -0.0028(5) 0.0013(5) -0.0046(5)
    C24 0.0165(6) 0.0168(6) 0.0192(6) -0.0022(5) 0.0020(5) -0.0073(5)
    C25 0.0216(7) 0.0168(7) 0.0278(7) -0.0017(5) 0.0031(6) -0.0033(6)
_geom_special_details
;
All e.s.d.'s (except the e.s.d. in the dihedral angle between two l.s. planes)
are estimated using the full covariance matrix. The cell e.s.d.'s are taken
into account individually in the estimation of e.s.d.'s in distances, angles
and torsion angles; correlations between e.s.d.'s in cell parameters are only
used when they are defined by crystal symmetry. An approximate (isotropic)
treatment of cell e.s.d.'s is used for estimating e.s.d.'s involving l.s.
planes.
;
loop_
    _geom_bond_atom_site_label_1
    _geom_bond_atom_site_label_2
    _geom_bond_site_symmetry_2
    _geom_bond_distance
    _geom_bond_publ_flag
    S1 O1 . 1.4354(10) ?
    S1 O2 . 1.4378(10) ?
    S1 C5 . 1.7544(13) ?
    S1 C7 . 1.7624(14) ?
    O3 C3 . 1.3380(17) ?
    O3 C2 . 1.4635(16) ?
    O4 C3 . 1.1968(17) ?
    N1 C4 . 1.3274(17) ?
    N1 N2 . 1.3592(15) ?
    N2 C6 . 1.3646(17) ?
    N2 C19 . 1.4362(16) ?
    C1 C2 . 1.489(2) ?
    C1 H1A . 0.9800 ?
    C1 H1B . 0.9800 ?
    C1 H1C . 0.9800 ?
    C2 H2A . 0.9900 ?
    C2 H2B . 0.9900 ?
    C3 C4 . 1.4913(17) ?
    C4 C5 . 1.4165(18) ?
    C5 C6 . 1.3911(18) ?
    C6 C13 . 1.4809(17) ?
    C7 C12 . 1.3891(19) ?
    C7 C8 . 1.394(2) ?
    C8 C9 . 1.387(2) ?
    C8 H8 . 0.9500 ?
    C9 C10 . 1.389(2) ?
    C9 H9 . 0.9500 ?
    C10 C11 . 1.386(2) ?
    C10 H10 . 0.9500 ?
    C11 C12 . 1.388(2) ?
    C11 H11 . 0.9500 ?
    C12 H12 . 0.9500 ?
    C13 C18 . 1.3947(18) ?
    C13 C14 . 1.3971(19) ?
    C14 C15 . 1.3894(19) ?
    C14 H14 . 0.9500 ?
    C15 C16 . 1.387(2) ?
    C15 H15 . 0.9500 ?
    C16 C17 . 1.389(2) ?
    C16 H16 . 0.9500 ?
    C17 C18 . 1.3909(19) ?
    C17 H17 . 0.9500 ?
    C18 H18 . 0.9500 ?
    C19 C24 . 1.3843(19) ?
    C19 C20 . 1.3875(18) ?
    C20 C21 . 1.3897(19) ?
    C20 H20 . 0.9500 ?
    C21 C22 . 1.394(2) ?
    C21 H21 . 0.9500 ?
    C22 C23 . 1.3942(19) ?
    C22 C25 . 1.5054(18) ?
    C23 C24 . 1.3893(19) ?
    C23 H23 . 0.9500 ?
    C24 H24 . 0.9500 ?
    C25 H25A . 0.9800 ?
    C25 H25B . 0.9800 ?
    C25 H25C . 0.9800 ?
loop_
    _geom_angle_atom_site_label_1
    _geom_angle_atom_site_label_2
    _geom_angle_atom_site_label_3
    _geom_angle_site_symmetry_1
    _geom_angle_site_symmetry_3
    _geom_angle
    _geom_angle_publ_flag
    O1 S1 O2 . . 119.33(6) ?
    O1 S1 C5 . . 106.92(6) ?
    O2 S1 C5 . . 106.93(6) ?
    O1 S1 C7 . . 109.11(6) ?
    O2 S1 C7 . . 107.81(6) ?
    C5 S1 C7 . . 105.98(6) ?
    C3 O3 C2 . . 117.09(11) ?
    C4 N1 N2 . . 104.77(10) ?
    N1 N2 C6 . . 113.13(10) ?
    N1 N2 C19 . . 117.27(10) ?
    C6 N2 C19 . . 129.49(11) ?
    C2 C1 H1A . . 109.5 ?
    C2 C1 H1B . . 109.5 ?
    H1A C1 H1B . . 109.5 ?
    C2 C1 H1C . . 109.5 ?
    H1A C1 H1C . . 109.5 ?
    H1B C1 H1C . . 109.5 ?
    O3 C2 C1 . . 109.39(12) ?
    O3 C2 H2A . . 109.8 ?
    C1 C2 H2A . . 109.8 ?
    O3 C2 H2B . . 109.8 ?
    C1 C2 H2B . . 109.8 ?
    H2A C2 H2B . . 108.2 ?
    O4 C3 O3 . . 125.36(12) ?
    O4 C3 C4 . . 123.58(13) ?
    O3 C3 C4 . . 110.98(11) ?
    N1 C4 C5 . . 111.39(11) ?
    N1 C4 C3 . . 118.83(11) ?
    C5 C4 C3 . . 129.57(12) ?
    C6 C5 C4 . . 105.42(11) ?
    C6 C5 S1 . . 126.52(10) ?
    C4 C5 S1 . . 127.84(10) ?
    N2 C6 C5 . . 105.29(11) ?
    N2 C6 C13 . . 121.29(11) ?
    C5 C6 C13 . . 133.20(12) ?
    C12 C7 C8 . . 121.65(13) ?
    C12 C7 S1 . . 119.59(11) ?
    C8 C7 S1 . . 118.76(10) ?
    C9 C8 C7 . . 118.91(13) ?
    C9 C8 H8 . . 120.5 ?
    C7 C8 H8 . . 120.5 ?
    C10 C9 C8 . . 119.93(14) ?
    C10 C9 H9 . . 120.0 ?
    C8 C9 H9 . . 120.0 ?
    C9 C10 C11 . . 120.51(14) ?
    C9 C10 H10 . . 119.7 ?
    C11 C10 H10 . . 119.7 ?
    C12 C11 C10 . . 120.40(13) ?
    C12 C11 H11 . . 119.8 ?
    C10 C11 H11 . . 119.8 ?
    C11 C12 C7 . . 118.58(13) ?
    C11 C12 H12 . . 120.7 ?
    C7 C12 H12 . . 120.7 ?
    C18 C13 C14 . . 119.85(12) ?
    C18 C13 C6 . . 121.66(12) ?
    C14 C13 C6 . . 118.48(11) ?
    C15 C14 C13 . . 119.85(12) ?
    C15 C14 H14 . . 120.1 ?
    C13 C14 H14 . . 120.1 ?
    C16 C15 C14 . . 120.34(13) ?
    C16 C15 H15 . . 119.8 ?
    C14 C15 H15 . . 119.8 ?
    C15 C16 C17 . . 119.82(12) ?
    C15 C16 H16 . . 120.1 ?
    C17 C16 H16 . . 120.1 ?
    C16 C17 C18 . . 120.42(13) ?
    C16 C17 H17 . . 119.8 ?
    C18 C17 H17 . . 119.8 ?
    C17 C18 C13 . . 119.72(13) ?
    C17 C18 H18 . . 120.1 ?
    C13 C18 H18 . . 120.1 ?
    C24 C19 C20 . . 120.89(12) ?
    C24 C19 N2 . . 118.50(11) ?
    C20 C19 N2 . . 120.40(12) ?
    C21 C20 C19 . . 119.00(12) ?
    C21 C20 H20 . . 120.5 ?
    C19 C20 H20 . . 120.5 ?
    C20 C21 C22 . . 121.40(13) ?
    C20 C21 H21 . . 119.3 ?
    C22 C21 H21 . . 119.3 ?
    C23 C22 C21 . . 118.19(12) ?
    C23 C22 C25 . . 120.56(13) ?
    C21 C22 C25 . . 121.25(13) ?
    C24 C23 C22 . . 121.16(13) ?
    C24 C23 H23 . . 119.4 ?
    C22 C23 H23 . . 119.4 ?
    C19 C24 C23 . . 119.33(12) ?
    C19 C24 H24 . . 120.3 ?
    C23 C24 H24 . . 120.3 ?
    C22 C25 H25A . . 109.5 ?
    C22 C25 H25B . . 109.5 ?
    H25A C25 H25B . . 109.5 ?
    C22 C25 H25C . . 109.5 ?
    H25A C25 H25C . . 109.5 ?
    H25B C25 H25C . . 109.5 ?
loop_
    _geom_torsion_atom_site_label_1
    _geom_torsion_atom_site_label_2
    _geom_torsion_atom_site_label_3
    _geom_torsion_atom_site_label_4
    _geom_torsion_site_symmetry_1
    _geom_torsion_site_symmetry_2
    _geom_torsion_site_symmetry_3
    _geom_torsion_site_symmetry_4
    _geom_torsion
    _geom_torsion_publ_flag
    C4 N1 N2 C6 . . . . -0.25(14) ?
    C4 N1 N2 C19 . . . . -176.77(11) ?
    C3 O3 C2 C1 . . . . 110.72(15) ?
    C2 O3 C3 O4 . . . . -2.0(2) ?
    C2 O3 C3 C4 . . . . 174.84(12) ?
    N2 N1 C4 C5 . . . . 0.83(14) ?
    N2 N1 C4 C3 . . . . -174.42(11) ?
    O4 C3 C4 N1 . . . . 147.76(14) ?
    O3 C3 C4 N1 . . . . -29.15(17) ?
    O4 C3 C4 C5 . . . . -26.5(2) ?
    O3 C3 C4 C5 . . . . 156.60(13) ?
    N1 C4 C5 C6 . . . . -1.11(15) ?
    C3 C4 C5 C6 . . . . 173.49(13) ?
    N1 C4 C5 S1 . . . . 173.74(10) ?
    C3 C4 C5 S1 . . . . -11.7(2) ?
    O1 S1 C5 C6 . . . . 145.06(11) ?
    O2 S1 C5 C6 . . . . 16.17(13) ?
    C7 S1 C5 C6 . . . . -98.65(12) ?
    O1 S1 C5 C4 . . . . -28.76(13) ?
    O2 S1 C5 C4 . . . . -157.65(12) ?
    C7 S1 C5 C4 . . . . 87.53(13) ?
    N1 N2 C6 C5 . . . . -0.43(14) ?
    C19 N2 C6 C5 . . . . 175.56(12) ?
    N1 N2 C6 C13 . . . . 174.73(11) ?
    C19 N2 C6 C13 . . . . -9.3(2) ?
    C4 C5 C6 N2 . . . . 0.88(14) ?
    S1 C5 C6 N2 . . . . -174.06(10) ?
    C4 C5 C6 C13 . . . . -173.44(13) ?
    S1 C5 C6 C13 . . . . 11.6(2) ?
    O1 S1 C7 C12 . . . . 16.54(13) ?
    O2 S1 C7 C12 . . . . 147.52(11) ?
    C5 S1 C7 C12 . . . . -98.27(11) ?
    O1 S1 C7 C8 . . . . -163.34(10) ?
    O2 S1 C7 C8 . . . . -32.36(12) ?
    C5 S1 C7 C8 . . . . 81.85(12) ?
    C12 C7 C8 C9 . . . . 0.4(2) ?
    S1 C7 C8 C9 . . . . -179.68(11) ?
    C7 C8 C9 C10 . . . . -0.2(2) ?
    C8 C9 C10 C11 . . . . -0.3(2) ?
    C9 C10 C11 C12 . . . . 0.5(2) ?
    C10 C11 C12 C7 . . . . -0.2(2) ?
    C8 C7 C12 C11 . . . . -0.3(2) ?
    S1 C7 C12 C11 . . . . 179.87(11) ?
    N2 C6 C13 C18 . . . . 109.94(15) ?
    C5 C6 C13 C18 . . . . -76.46(19) ?
    N2 C6 C13 C14 . . . . -68.59(16) ?
    C5 C6 C13 C14 . . . . 105.00(17) ?
    C18 C13 C14 C15 . . . . 0.40(19) ?
    C6 C13 C14 C15 . . . . 178.96(12) ?
    C13 C14 C15 C16 . . . . -0.8(2) ?
    C14 C15 C16 C17 . . . . 0.4(2) ?
    C15 C16 C17 C18 . . . . 0.3(2) ?
    C16 C17 C18 C13 . . . . -0.6(2) ?
    C14 C13 C18 C17 . . . . 0.31(19) ?
    C6 C13 C18 C17 . . . . -178.21(12) ?
    N1 N2 C19 C24 . . . . -46.78(16) ?
    C6 N2 C19 C24 . . . . 137.37(14) ?
    N1 N2 C19 C20 . . . . 127.96(13) ?
    C6 N2 C19 C20 . . . . -47.90(19) ?
    C24 C19 C20 C21 . . . . 0.6(2) ?
    N2 C19 C20 C21 . . . . -173.97(12) ?
    C19 C20 C21 C22 . . . . 1.0(2) ?
    C20 C21 C22 C23 . . . . -1.8(2) ?
    C20 C21 C22 C25 . . . . 178.30(13) ?
    C21 C22 C23 C24 . . . . 1.1(2) ?
    C25 C22 C23 C24 . . . . -179.04(12) ?
    C20 C19 C24 C23 . . . . -1.4(2) ?
    N2 C19 C24 C23 . . . . 173.35(11) ?
    C22 C23 C24 C19 . . . . 0.5(2) ?
loop_
    _geom_hbond_atom_site_label_D
    _geom_hbond_atom_site_label_H
    _geom_hbond_atom_site_label_A
    _geom_hbond_site_symmetry_A
    _geom_hbond_distance_DH
    _geom_hbond_distance_HA
    _geom_hbond_distance_DA
    _geom_hbond_angle_DHA
    C9 H9 O1 1_655 0.95 2.45 3.2392(19) 140
    C16 H16 O2 2_765 0.95 2.49 3.3928(18) 158
    C17 H17 O1 2_665 0.95 2.50 3.3895(18) 157
    C18 H18 O2 2_665 0.95 2.58 3.4031(17) 145
    C23 H23 O4 2_666 0.95 2.59 3.3155(18) 133
    C15 H15 Cg1 1_655 0.95 2.80 3.6781(15) 154
    C25 H25c Cg2 2_756 0.98 2.64 3.5649(16) 157
