# Supplementary material for: Ethyl 1-(4-methyl­phen­yl)-5-phenyl-4-phenyl­sulfon­yl-1H-pyrazole-3-carboxyl­ate
Source: Acta Crystallogr Sect E Struct Rep Online. 2011 Sep 14;67(Pt 10):o2623–4. doi: 10.1107/S1600536811036580 (PMC3201465; doi:10.1107/S1600536811036580)
Supplement: Supplementary file 2 [file e-67-o2623-Isup2.hkl]

# 
# h,k,l, Fc-squared, Fo-squared, sigma(Fo-squared) and status flag 
# 
data_I
_shelx_title '  P-1' 
_shelx_refln_list_code          4 
_shelx_F_calc_maximum       95.15 
_exptl_crystal_F_000       468.00 
_reflns_d_resolution_high  0.8009 
 
loop_ 
 _symmetry_equiv_pos_as_xyz 
 'x, y, z' 
 '-x, -y, -z' 
 
_cell_length_a     7.2440 
_cell_length_b    11.0798 
_cell_length_c    14.8247 
_cell_angle_alpha  68.818 
_cell_angle_beta   87.773 
_cell_angle_gamma  81.241 
 
_shelx_F_squared_multiplier     1.000 
 
loop_ 
 _refln_index_h 
 _refln_index_k 
 _refln_index_l 
 _refln_F_squared_calc 
 _refln_F_squared_meas 
 _refln_F_squared_sigma 
 _refln_observed_status 
   1   0   0     3433.88     3559.06     11.04 o 
   2   0   0      506.13      557.79      6.71 o 
   3   0   0      743.75      789.37     10.59 o 
   4   0   0      578.45      655.96      9.55 o 
   5   0   0        4.78        4.46      0.67 o 
   6   0   0     1648.08     1625.37     22.72 o 
   7   0   0       12.80       18.73      1.67 o 
   8   0   0       99.79       99.96      5.28 o 
  -8   1   0      197.36      188.57      7.02 o 
  -7   1   0       34.93       25.88      3.28 o 
  -6   1   0      270.86      282.04     10.79 o 
  -5   1   0      108.10      116.13      3.29 o 
  -4   1   0      930.69     1001.28     16.05 o 
  -3   1   0       33.62       29.41      2.27 o 
  -2   1   0      162.68      213.69      4.85 o 
  -1   1   0     4116.69     3628.46     14.35 o 
   0   1   0     2220.47     1950.64      3.62 o 
   1   1   0     2158.38     2054.66     37.57 o 
   3   1   0        1.17        3.44      0.64 o 
   4   1   0      234.38      268.03      4.00 o 
   5   1   0       55.44       45.24      2.86 o 
   6   1   0      256.19      264.26      6.35 o 
   7   1   0      475.62      446.06     13.00 o 
   8   1   0       27.30       24.75      1.59 o 
  -8   2   0       38.92       39.73      3.06 o 
  -7   2   0      104.28      111.78      6.62 o 
  -6   2   0        2.24        1.37      1.38 o 
  -5   2   0       14.94       23.96      2.12 o 
  -4   2   0      372.98      438.75     11.13 o 
  -3   2   0      471.39      490.93     10.11 o 
  -2   2   0      303.00      342.49      6.62 o 
  -1   2   0      299.82      225.94      4.35 o 
   0   2   0      240.24      218.24      2.13 o 
   1   2   0      342.26      326.57      2.36 o 
   2   2   0       72.87       75.13      1.67 o 
   3   2   0       75.93       94.13      3.97 o 
   4   2   0      570.03      645.66     10.50 o 
   5   2   0      231.25      225.57      6.34 o 
   6   2   0      140.68      150.42      3.83 o 
   7   2   0       16.97       21.57      2.23 o 
   8   2   0      205.13      209.94      4.73 o 
  -8   3   0        3.28        3.16      0.92 o 
  -7   3   0       14.02       18.98      2.73 o 
  -6   3   0      330.07      336.84     12.04 o 
  -5   3   0     1112.86     1149.92     19.10 o 
  -4   3   0        5.15        3.37      1.17 o 
  -3   3   0      307.52      353.33      8.98 o 
  -2   3   0      436.69      416.72      8.04 o 
  -1   3   0        1.12        2.04      0.60 o 
   0   3   0     3458.74     3033.68     32.80 o 
   1   3   0       64.25       69.41      2.97 o 
   2   3   0      374.87      359.83      3.27 o 
   3   3   0      566.89      549.02     10.67 o 
   4   3   0     1450.18     1482.99     14.35 o 
   5   3   0       35.25       38.94      2.68 o 
   6   3   0      575.25      578.72      6.37 o 
   7   3   0        0.02        1.42      2.08 o 
   8   3   0       71.54       84.94      4.10 o 
  -8   4   0        3.71        1.52      0.53 o 
  -7   4   0       53.79       45.60      3.69 o 
  -6   4   0      246.78      270.25     10.46 o 
  -5   4   0        5.19        7.51      2.53 o 
  -4   4   0      714.02      731.85     10.85 o 
  -3   4   0      164.70      203.61      7.18 o 
  -2   4   0        9.68        6.04      1.17 o 
  -1   4   0      563.23      548.46     13.63 o 
   0   4   0      296.54      305.23      3.58 o 
   1   4   0     1824.54     1651.20     14.62 o 
   2   4   0     2225.91     2261.00     12.95 o 
   3   4   0      253.09      276.38      3.46 o 
   4   4   0      392.72      404.99      8.01 o 
   5   4   0      946.62      987.59     10.37 o 
   6   4   0      250.57      260.37      8.63 o 
   7   4   0       30.86       27.87      3.68 o 
   8   4   0      188.55      140.29      7.34 o 
  -7   5   0      200.88      205.50      6.62 o 
  -6   5   0        0.41        2.18      1.16 o 
  -5   5   0     1002.23     1025.86     19.79 o 
  -4   5   0      308.60      319.26      7.33 o 
  -3   5   0        0.12        0.57      0.71 o 
  -2   5   0       80.88       69.07      3.02 o 
  -1   5   0     1075.82     1208.27     20.25 o 
   0   5   0      678.78      805.84      6.61 o 
   1   5   0     4353.94     4047.31     67.39 o 
   2   5   0     1009.85     1062.18     11.35 o 
   3   5   0      156.63      156.55      4.76 o 
   4   5   0        1.79        7.09      1.16 o 
   5   5   0      322.62      294.40      5.90 o 
   6   5   0      202.82      205.92      7.85 o 
   7   5   0      145.78      142.63      7.83 o 
   8   5   0        0.24        0.11      1.02 o 
  -7   6   0        0.17        0.10      0.25 o 
  -6   6   0      117.84      117.47      3.65 o 
  -5   6   0        0.75        1.44      0.73 o 
  -4   6   0       25.24       22.45      1.97 o 
  -3   6   0      227.56      216.30      4.93 o 
  -2   6   0       72.89       69.39      4.24 o 
  -1   6   0      126.33      134.29      5.44 o 
   0   6   0      144.03      165.62      4.67 o 
   1   6   0      198.39      211.51      5.83 o 
   2   6   0      121.90      123.45      4.75 o 
   3   6   0      438.64      414.50      8.41 o 
   4   6   0       28.49       24.91      1.40 o 
   5   6   0        1.65        2.67      0.68 o 
   6   6   0        0.67        0.95      0.82 o 
   7   6   0        9.69       11.14      1.46 o 
   8   6   0        1.07        0.84      1.07 o 
  -6   7   0       26.49       31.30      1.64 o 
  -5   7   0      435.97      445.42      7.75 o 
  -4   7   0        6.88        8.63      1.22 o 
  -3   7   0        3.85        3.65      0.69 o 
  -2   7   0       41.10       42.74      1.73 o 
  -1   7   0       45.29       43.07      1.90 o 
   0   7   0      280.19      275.02      7.88 o 
   1   7   0     1336.41     1354.77     16.49 o 
   2   7   0      126.91      123.46      3.35 o 
   3   7   0       69.47       81.98      2.40 o 
   4   7   0        5.57        4.79      0.72 o 
   5   7   0       80.13       79.81      5.10 o 
   6   7   0      107.01      110.45      5.74 o 
   7   7   0       42.93       43.14      2.52 o 
   8   7   0        1.32        0.15      0.58 o 
  -6   8   0      215.94      214.84      4.37 o 
  -5   8   0      413.24      446.55      9.80 o 
  -4   8   0       37.96       43.12      1.92 o 
  -3   8   0      372.17      367.56      5.96 o 
  -2   8   0       16.31       14.34      1.24 o 
  -1   8   0       17.26       21.13      1.23 o 
   0   8   0       71.01       68.26      2.10 o 
   1   8   0      491.24      519.71      9.61 o 
   2   8   0     1115.24     1134.34      9.97 o 
   3   8   0      571.11      538.74      6.57 o 
   4   8   0       18.60       17.95      1.67 o 
   5   8   0      340.54      346.41     10.42 o 
   6   8   0      196.42      191.26      7.16 o 
   7   8   0        6.42        6.21      1.02 o 
  -5   9   0       98.18      107.92      3.74 o 
  -4   9   0       13.27       15.86      1.28 o 
  -3   9   0      309.12      307.75      5.09 o 
  -2   9   0      224.47      227.72      4.01 o 
  -1   9   0       78.31       67.70      2.24 o 
   0   9   0       16.45       17.55      2.13 o 
   1   9   0      510.64      482.15      6.78 o 
   2   9   0      375.31      369.11      5.78 o 
   3   9   0      139.15      142.52      4.41 o 
   4   9   0       97.84      113.16      4.04 o 
   5   9   0       18.57       18.04      2.42 o 
   6   9   0       47.97       53.71      3.47 o 
   7   9   0      429.21      457.72     12.13 o 
  -3  10   0       38.13       38.66      1.54 o 
  -2  10   0       32.25       27.39      1.29 o 
  -1  10   0      148.38      146.15      3.71 o 
   0  10   0       23.26       25.25      1.59 o 
   1  10   0      132.19      137.68      3.61 o 
   2  10   0      217.92      210.93      5.39 o 
   3  10   0      414.44      430.20      6.18 o 
   4  10   0      225.05      232.06      7.93 o 
   5  10   0        5.95        6.72      1.36 o 
   6  10   0       39.17       40.40      2.52 o 
  -2  11   0      112.93       98.42      2.80 o 
  -1  11   0       94.34       96.76      2.54 o 
   0  11   0        1.28        1.34      0.44 o 
   1  11   0        8.58        6.55      0.95 o 
   2  11   0       77.44       73.32      2.91 o 
   3  11   0      155.01      160.40      4.10 o 
   4  11   0      471.40      457.52      9.48 o 
   5  11   0      544.11      530.52      8.77 o 
   0  12   0       38.18       39.99      2.03 o 
   1  12   0      139.91      137.29      4.14 o 
   2  12   0       11.37       11.45      1.40 o 
   3  12   0        1.98        1.60      0.52 o 
   4  12   0       79.14       70.43      2.59 o 
  -2 -12   1        3.02        3.21      0.70 o 
  -1 -12   1        0.47        0.78      0.44 o 
   0 -12   1        0.46        0.27      0.37 o 
  -5 -11   1        2.35        1.84      0.56 o 
  -4 -11   1       37.54       39.63      2.51 o 
  -3 -11   1        2.76        3.04      0.62 o 
  -2 -11   1      217.05      212.90      7.43 o 
  -1 -11   1        0.44        0.88      0.50 o 
   0 -11   1      178.34      171.37      4.22 o 
   1 -11   1        0.28        1.16      0.46 o 
   2 -11   1      146.47      145.93      3.96 o 
  -6 -10   1        2.31        1.52      0.51 o 
  -5 -10   1      124.93      124.83      4.95 o 
  -4 -10   1       21.55       22.24      2.40 o 
  -3 -10   1       20.09       20.13      1.65 o 
  -2 -10   1       20.07       19.73      1.71 o 
  -1 -10   1       33.56       31.90      1.76 o 
   0 -10   1        1.28        2.33      0.59 o 
   1 -10   1      117.73      116.37      3.19 o 
   2 -10   1        1.72        1.06      0.41 o 
   3 -10   1       39.58       42.21      2.44 o 
  -6  -9   1      143.32      140.75      5.29 o 
  -5  -9   1      277.72      297.81      8.87 o 
  -4  -9   1      188.66      192.82      5.20 o 
  -3  -9   1      260.72      256.61      6.67 o 
  -2  -9   1      254.37      254.94      6.10 o 
  -1  -9   1       75.66       73.26      2.71 o 
   0  -9   1       33.76       36.18      1.95 o 
   1  -9   1      205.89      174.72      3.63 o 
   2  -9   1       66.70       58.57      2.03 o 
   3  -9   1      212.73      224.68      4.31 o 
   4  -9   1       60.20       63.50      2.95 o 
   5  -9   1        2.31        2.57      0.65 o 
  -7  -8   1       11.06       16.28      2.42 o 
  -6  -8   1        0.01        0.95      0.94 o 
  -5  -8   1       41.45       40.80      3.57 o 
  -4  -8   1       11.90        8.63      1.25 o 
  -3  -8   1       19.89       19.82      1.70 o 
  -2  -8   1      153.37      135.72      3.46 o 
  -1  -8   1      938.31      943.63      9.24 o 
   0  -8   1        9.33        9.49      0.76 o 
   1  -8   1       89.86       81.04      2.17 o 
   2  -8   1     1235.08     1216.85      9.42 o 
   3  -8   1      165.73      137.15      3.69 o 
   4  -8   1      161.72      173.30      4.77 o 
   5  -8   1       48.47       50.91      2.08 o 
  -8  -7   1        9.98        8.58      0.94 o 
  -7  -7   1      187.74      200.18      8.36 o 
  -6  -7   1      111.38      123.07      6.00 o 
  -5  -7   1        4.09        5.03      1.40 o 
  -4  -7   1        2.08        3.15      0.61 o 
  -3  -7   1     1361.86     1408.46     12.27 o 
  -2  -7   1       93.99      115.05      3.66 o 
  -1  -7   1      186.28      191.43      6.17 o 
   0  -7   1       38.67       34.49      2.85 o 
   1  -7   1       39.10       34.80      1.51 o 
   2  -7   1      165.05      145.99      3.25 o 
   3  -7   1      631.03      605.58      7.88 o 
   4  -7   1       24.80       25.56      2.83 o 
   5  -7   1       29.50       33.73      1.68 o 
   6  -7   1       60.84       59.02      1.99 o 
  -8  -6   1        0.32        0.08      0.45 o 
  -7  -6   1       12.82       14.89      2.54 o 
  -6  -6   1       36.32       36.61      3.41 o 
  -5  -6   1     1197.53     1152.77     18.90 o 
  -4  -6   1       27.51       22.25      1.63 o 
  -3  -6   1      315.93      307.03      7.32 o 
  -2  -6   1     1864.99     1867.24     29.74 o 
  -1  -6   1     1939.38     1949.90     17.73 o 
   0  -6   1      171.83      180.91      3.72 o 
   1  -6   1        0.82        2.88      0.59 o 
   2  -6   1      124.30      128.72      5.82 o 
   3  -6   1      537.37      555.24      9.30 o 
   4  -6   1      310.21      304.04      7.34 o 
   5  -6   1        5.40        8.13      1.21 o 
   6  -6   1      335.32      342.64      7.42 o 
   7  -6   1      132.30      117.45      3.31 o 
  -8  -5   1       66.87       65.87      2.75 o 
  -7  -5   1       64.06       67.89      5.24 o 
  -6  -5   1      219.37      212.49      8.11 o 
  -5  -5   1      101.04      115.27      3.74 o 
  -4  -5   1       14.49       16.99      1.80 o 
  -3  -5   1      752.87      798.48     10.89 o 
  -2  -5   1      299.71      278.51      4.03 o 
  -1  -5   1       24.28       17.99      0.85 o 
   0  -5   1      262.75      260.81      4.12 o 
   1  -5   1       68.19       64.72      2.24 o 
   2  -5   1      557.79      595.37     20.69 o 
   3  -5   1       12.37        9.47      1.95 o 
   4  -5   1      308.76      301.25      7.10 o 
   5  -5   1       58.27       64.57      4.91 o 
   6  -5   1       65.74       71.68      4.82 o 
   7  -5   1        0.34        0.67      0.63 o 
  -8  -4   1       95.20       82.08      3.64 o 
  -7  -4   1      147.52      136.76      7.60 o 
  -6  -4   1       30.33       28.36      3.03 o 
  -5  -4   1      243.17      229.24      5.10 o 
  -4  -4   1       10.57       14.66      1.58 o 
  -3  -4   1       58.00       51.33      1.64 o 
  -2  -4   1      479.06      482.46      4.63 o 
  -1  -4   1      199.67      153.17      2.14 o 
   0  -4   1      865.98      880.05      9.55 o 
   1  -4   1        0.35        0.90      0.37 o 
   2  -4   1       44.40       44.65      2.96 o 
   3  -4   1      323.81      305.24      9.05 o 
   4  -4   1      401.33      414.07      7.06 o 
   5  -4   1      609.31      585.81     15.25 o 
   6  -4   1      144.97      148.56      7.62 o 
   7  -4   1       76.72       90.63      5.00 o 
  -8  -3   1      398.58      379.15      8.68 o 
  -7  -3   1      159.58      149.34      8.20 o 
  -6  -3   1       23.14       25.16      1.58 o 
  -5  -3   1       43.84       46.95      2.22 o 
  -4  -3   1        7.93       15.22      0.96 o 
  -3  -3   1      177.86      174.84      2.83 o 
  -2  -3   1        3.37        8.50      0.57 o 
  -1  -3   1      662.23      553.72      4.34 o 
   0  -3   1     6019.96     5376.44     14.40 o 
   1  -3   1       74.84       45.75      2.34 o 
   2  -3   1      944.80      967.98     12.51 o 
   3  -3   1      928.51      995.01     15.38 o 
   4  -3   1       14.77       19.34      2.51 o 
   5  -3   1      568.36      572.34     17.27 o 
   6  -3   1      655.42      639.77     16.54 o 
   7  -3   1       28.09       25.87      3.09 o 
   8  -3   1       51.74       50.04      4.42 o 
  -8  -2   1      237.45      220.18      6.50 o 
  -7  -2   1      120.37      116.47      5.20 o 
  -6  -2   1     1376.15     1387.95     13.80 o 
  -5  -2   1      710.16      700.29     11.30 o 
  -4  -2   1        0.66        1.05      0.32 o 
  -3  -2   1     2104.75     2252.95      9.81 o 
  -2  -2   1       54.07       40.35      1.10 o 
  -1  -2   1     2674.83     2545.36      7.85 o 
   0  -2   1     1470.79     1383.59     12.16 o 
   1  -2   1     2179.47     1910.56     13.10 o 
   2  -2   1       30.64       17.19      1.59 o 
   3  -2   1       60.83       82.61      4.22 o 
   4  -2   1      629.25      707.61     14.27 o 
   5  -2   1      465.59      513.75     15.25 o 
   6  -2   1      768.64      706.52     17.49 o 
   7  -2   1      390.28      357.94     11.81 o 
   8  -2   1       67.28       62.97      3.79 o 
  -8  -1   1      132.45      141.63      3.77 o 
  -7  -1   1       84.02       77.72      5.31 o 
  -6  -1   1      172.52      148.46      4.00 o 
  -5  -1   1      795.80      831.80      8.01 o 
  -4  -1   1     2100.53     2180.76     31.13 o 
  -3  -1   1       54.03       44.79      1.39 o 
  -2  -1   1     2586.83     2641.06     14.27 o 
  -1  -1   1      260.41      266.57      3.12 o 
   0  -1   1     1668.16     1445.15      4.51 o 
   1  -1   1      612.70      610.49      6.25 o 
   2  -1   1      268.11      249.29      5.41 o 
   3  -1   1     1219.81     1436.91     16.01 o 
   4  -1   1      297.44      361.54      9.82 o 
   5  -1   1      856.99      807.37     27.01 o 
   6  -1   1        0.61        0.10      1.28 o 
   7  -1   1        4.59        3.94      1.61 o 
   8  -1   1       15.11       11.29      1.86 o 
  -8   0   1      154.83      142.26      5.99 o 
  -7   0   1      364.86      355.25     11.93 o 
  -6   0   1      284.25      265.13      6.02 o 
  -5   0   1       45.62       46.37      1.98 o 
  -4   0   1        3.33        0.55      0.52 o 
  -3   0   1     1186.33     1353.46     12.89 o 
  -2   0   1     4755.32     4781.91     17.89 o 
  -1   0   1     1528.43     1586.99      6.15 o 
   0   0   1       86.34       93.55      2.14 o 
   1   0   1      218.48      218.24      3.09 o 
   2   0   1      745.88      754.44      8.26 o 
   3   0   1     3530.02     3892.05     24.57 o 
   4   0   1     1001.26      994.59     11.58 o 
   5   0   1       18.87       16.59      1.36 o 
   6   0   1       69.38       58.23      2.53 o 
   7   0   1       39.56       32.36      3.75 o 
   8   0   1       20.50       20.05      2.50 o 
  -8   1   1       84.27       69.10      4.15 o 
  -7   1   1       55.19       43.18      4.19 o 
  -6   1   1       30.64       38.32      2.38 o 
  -5   1   1        2.34        1.96      0.48 o 
  -4   1   1      269.71      285.14      8.23 o 
  -3   1   1     1188.52     1206.12     13.93 o 
  -2   1   1      108.51      109.60      3.30 o 
  -1   1   1      935.15      798.59      6.40 o 
   0   1   1      663.04      623.19      3.35 o 
   1   1   1      232.76      227.21      2.50 o 
   2   1   1      944.50      956.06      7.31 o 
   3   1   1      324.77      378.57      5.84 o 
   4   1   1        8.89        4.04      0.49 o 
   5   1   1      701.98      694.09     10.99 o 
   6   1   1       90.75       82.15      2.92 o 
   7   1   1       12.16        7.00      1.88 o 
   8   1   1      101.41      112.31      5.79 o 
  -8   2   1       73.32       75.01      4.11 o 
  -7   2   1      195.33      206.33      8.86 o 
  -6   2   1       69.74       75.01      5.66 o 
  -5   2   1       39.23       38.72      2.61 o 
  -4   2   1      126.37      116.48      5.63 o 
  -3   2   1       29.30       30.43      2.48 o 
  -2   2   1      951.05      929.84     10.64 o 
  -1   2   1     1021.29      904.85      8.27 o 
   0   2   1        9.95        8.11      0.40 o 
   1   2   1      866.61      809.75      8.72 o 
   2   2   1      991.99     1020.97      4.39 o 
   3   2   1      128.31      119.97      1.96 o 
   4   2   1     2101.42     2098.39      9.87 o 
   5   2   1       91.93      122.02      4.60 o 
   6   2   1       61.73       63.68      2.51 o 
   7   2   1        0.90        2.09      1.00 o 
   8   2   1        9.60       14.37      2.26 o 
  -8   3   1       36.62       43.33      2.84 o 
  -7   3   1        1.34        1.77      1.32 o 
  -6   3   1       67.57       64.62      5.28 o 
  -5   3   1        0.98        3.44      4.26 o 
  -4   3   1      646.24      641.83     13.69 o 
  -3   3   1      563.67      569.48     11.11 o 
  -2   3   1     1978.09     2006.75     17.31 o 
  -1   3   1      409.99      416.53      6.56 o 
   0   3   1      479.36      419.05      5.29 o 
   1   3   1      613.13      577.17      6.04 o 
   2   3   1      749.27      748.15      4.06 o 
   3   3   1      489.20      476.48      3.87 o 
   4   3   1      528.50      583.19      8.88 o 
   5   3   1      879.42      917.86     12.75 o 
   6   3   1     1535.76     1544.44     16.41 o 
   7   3   1        8.16       21.98      9.37 o 
   8   3   1        4.90        2.85      0.68 o 
  -8   4   1       22.62       18.95      1.59 o 
  -7   4   1      100.15       96.75      5.40 o 
  -6   4   1       50.44       43.10      4.27 o 
  -5   4   1      134.95      124.81      4.79 o 
  -4   4   1       13.84       16.81      1.69 o 
  -3   4   1     1186.59     1236.09     17.39 o 
  -2   4   1       29.83       26.39      2.23 o 
  -1   4   1      129.34      115.75      2.30 o 
   0   4   1      712.46      611.75     13.67 o 
   1   4   1       36.06       36.75      2.48 o 
   2   4   1       43.96       30.30      1.08 o 
   3   4   1      326.20      376.54      4.51 o 
   4   4   1      560.83      592.91      9.48 o 
   5   4   1      398.01      402.49      6.52 o 
   6   4   1      251.00      247.44      5.95 o 
   7   4   1      123.81      127.69      4.94 o 
   8   4   1      544.32      507.95     14.41 o 
  -7   5   1      167.49      167.19      3.05 o 
  -6   5   1      651.49      679.63     15.60 o 
  -5   5   1     1882.34     1936.52     27.58 o 
  -4   5   1     1076.65     1089.81     13.49 o 
  -3   5   1       22.53       21.20      2.44 o 
  -2   5   1      212.16      243.74      8.05 o 
  -1   5   1      132.27      127.90      2.64 o 
   0   5   1      143.74      144.87      2.45 o 
   1   5   1      821.73      790.17     16.14 o 
   2   5   1     4430.85     4239.63     46.34 o 
   3   5   1       24.54       18.90      1.07 o 
   4   5   1      974.74     1018.42     12.17 o 
   5   5   1      926.78      920.51     10.29 o 
   6   5   1       99.61       92.41      5.20 o 
   7   5   1       12.15       13.70      2.72 o 
   8   5   1       27.53       21.78      3.12 o 
  -7   6   1        0.27        0.84      0.59 o 
  -6   6   1       43.15       41.50      3.48 o 
  -5   6   1       13.50       13.44      1.47 o 
  -4   6   1      638.25      637.84     10.36 o 
  -3   6   1      229.77      241.89      5.90 o 
  -2   6   1      265.78      288.68      8.52 o 
  -1   6   1       14.27       16.61      1.91 o 
   0   6   1        0.33        1.67      0.68 o 
   1   6   1        7.46        4.52      0.91 o 
   2   6   1        1.57        0.12      0.39 o 
   3   6   1       32.70       29.13      2.22 o 
   4   6   1        1.53        2.65      0.62 o 
   5   6   1       44.32       37.80      2.20 o 
   6   6   1        1.06        1.35      1.01 o 
   7   6   1      230.63      239.52      6.92 o 
   8   6   1       25.23       24.46      3.14 o 
  -6   7   1       81.67       78.21      2.67 o 
  -5   7   1       35.21       38.55      3.02 o 
  -4   7   1        7.79        9.46      1.02 o 
  -3   7   1       41.18       49.71      1.92 o 
  -2   7   1       18.35       25.56      1.50 o 
  -1   7   1      497.74      521.51     11.51 o 
   0   7   1      151.88      160.36      5.96 o 
   1   7   1       42.86       43.48      2.96 o 
   2   7   1      478.25      454.92      6.35 o 
   3   7   1        9.53        7.96      0.74 o 
   4   7   1      495.36      498.01      9.21 o 
   5   7   1        6.08       11.45      1.99 o 
   6   7   1       66.61       76.96      4.80 o 
   7   7   1       11.87       14.68      1.56 o 
   8   7   1       86.87       82.56      5.37 o 
  -6   8   1        9.76        7.80      0.88 o 
  -5   8   1       57.60       59.97      2.50 o 
  -4   8   1      152.18      147.75      3.59 o 
  -3   8   1       13.11       14.04      1.02 o 
  -2   8   1     1788.56     1771.49     13.58 o 
  -1   8   1        5.59        7.81      0.76 o 
   0   8   1      437.81      434.28      5.09 o 
   1   8   1        2.09        2.15      0.48 o 
   2   8   1       45.43       51.62      1.93 o 
   3   8   1      440.86      433.66      7.99 o 
   4   8   1     1421.40     1413.57     14.14 o 
   5   8   1        4.28        3.42      1.33 o 
   6   8   1      529.51      542.03     12.12 o 
   7   8   1      208.24      202.41      5.06 o 
  -5   9   1       66.44       67.18      3.03 o 
  -4   9   1       32.46       26.20      2.34 o 
  -3   9   1        5.57        3.58      0.88 o 
  -2   9   1      455.82      426.48      6.29 o 
  -1   9   1      750.26      758.63      8.35 o 
   0   9   1     1396.61     1314.59     11.05 o 
   1   9   1      212.42      221.51      4.50 o 
   2   9   1      226.56      241.36      4.55 o 
   3   9   1       46.11       43.52      2.40 o 
   4   9   1       31.65       40.95      2.48 o 
   5   9   1        7.12        5.80      1.51 o 
   6   9   1       68.37       75.41      4.24 o 
   7   9   1      264.47      313.19     10.85 o 
  -4  10   1      106.16      101.83      3.42 o 
  -3  10   1      239.83      240.02      5.19 o 
  -2  10   1      188.10      195.39      4.45 o 
  -1  10   1      123.23      122.42      3.31 o 
   0  10   1        6.98        5.84      1.16 o 
   1  10   1       16.43       18.31      1.34 o 
   2  10   1       33.84       36.00      1.79 o 
   3  10   1       53.13       50.43      2.55 o 
   4  10   1      245.67      243.71      8.49 o 
   5  10   1       24.68       21.65      2.41 o 
   6  10   1      516.82      542.34      9.60 o 
  -3  11   1       20.18       28.43      2.00 o 
  -2  11   1       93.43      103.69      3.14 o 
  -1  11   1        9.72        8.74      0.84 o 
   0  11   1        3.12        3.16      0.59 o 
   1  11   1      345.33      350.34      5.29 o 
   2  11   1        0.51        1.27      0.70 o 
   3  11   1       87.10       84.35      2.52 o 
   4  11   1      389.08      388.31      9.36 o 
   5  11   1       50.60       55.63      3.13 o 
   6  11   1        0.31        0.20      0.47 o 
  -1  12   1        3.93        0.60      0.40 o 
   0  12   1       46.04       47.20      3.07 o 
   1  12   1        0.73        0.93      0.41 o 
   2  12   1       39.71       36.18      1.42 o 
   3  12   1      114.80      113.38      4.33 o 
   4  12   1        5.90        6.55      1.01 o 
  -2 -12   2        0.18        0.89      0.42 o 
  -1 -12   2       17.87       12.90      1.14 o 
  -4 -11   2       38.66       32.51      1.24 o 
  -3 -11   2        8.28        9.24      1.32 o 
  -2 -11   2       18.45       17.53      1.84 o 
  -1 -11   2        9.08       10.46      1.49 o 
   0 -11   2       27.88       30.79      2.35 o 
   1 -11   2       16.72       17.03      1.62 o 
   2 -11   2       78.93       76.67      2.66 o 
  -5 -10   2       58.24       59.07      3.05 o 
  -4 -10   2       96.03       99.91      4.50 o 
  -3 -10   2      140.74      143.71      5.83 o 
  -2 -10   2      227.58      221.22      7.16 o 
  -1 -10   2      341.77      344.75     12.17 o 
   0 -10   2      549.36      539.46     21.70 o 
   1 -10   2        9.20       10.48      1.15 o 
   2 -10   2      162.87      151.79      5.40 o 
   3 -10   2      156.78      147.59      4.36 o 
  -6  -9   2        0.15        0.44      0.30 o 
  -5  -9   2       58.95       62.21      3.84 o 
  -4  -9   2      522.17      530.15     14.24 o 
  -3  -9   2      565.71      574.31     10.01 o 
  -2  -9   2      914.10      940.05     11.79 o 
  -1  -9   2      271.39      250.06      5.05 o 
   0  -9   2       65.11       64.62      2.59 o 
   1  -9   2        7.45       11.83      0.97 o 
   2  -9   2        0.80        0.40      0.47 o 
   3  -9   2       35.93       34.35      1.64 o 
   4  -9   2      246.11      246.67      4.45 o 
  -7  -8   2      347.47      307.41     16.81 o 
  -6  -8   2       84.48       83.33      4.43 o 
  -5  -8   2       40.61       38.72      3.37 o 
  -4  -8   2       15.95       18.73      1.72 o 
  -3  -8   2      194.34      181.22      5.09 o 
  -2  -8   2      212.22      221.81      5.66 o 
  -1  -8   2      299.29      299.06      5.37 o 
   0  -8   2       46.99       45.62      1.84 o 
   1  -8   2       23.21       17.54      1.17 o 
   2  -8   2      141.25      129.45      3.10 o 
   3  -8   2       10.59       17.46      1.35 o 
   4  -8   2       68.52       61.10      2.80 o 
   5  -8   2       14.29       12.76      1.04 o 
  -7  -7   2      188.14      192.52      7.57 o 
  -6  -7   2       19.87       18.78      2.37 o 
  -5  -7   2      174.46      183.88      7.54 o 
  -4  -7   2      243.53      236.92      5.84 o 
  -3  -7   2       55.68       57.01      1.88 o 
  -2  -7   2      142.52      122.04      3.16 o 
  -1  -7   2       51.02       59.40      2.24 o 
   0  -7   2      108.16      119.83      2.43 o 
   1  -7   2      263.12      260.13      3.72 o 
   2  -7   2       48.64       52.87      1.75 o 
   3  -7   2      214.38      203.68      4.62 o 
   4  -7   2      212.72      213.21      6.91 o 
   5  -7   2      141.55      126.39      5.02 o 
   6  -7   2      101.20      111.10      4.11 o 
  -8  -6   2       25.74       23.00      1.71 o 
  -7  -6   2      109.65      104.24      5.94 o 
  -6  -6   2       13.50       12.95      2.12 o 
  -5  -6   2      149.12      154.81      6.95 o 
  -4  -6   2      821.06      791.13      7.91 o 
  -3  -6   2      388.09      389.03      5.20 o 
  -2  -6   2     1608.82     1555.11     15.86 o 
  -1  -6   2        1.47        4.10      0.88 o 
   0  -6   2     2318.62     2369.92     14.31 o 
   1  -6   2       57.29       52.52      2.29 o 
   2  -6   2       53.54       45.31      2.01 o 
   3  -6   2      422.17      425.39      6.50 o 
   4  -6   2      712.62      708.12     15.85 o 
   5  -6   2      353.82      368.68      7.25 o 
   6  -6   2      556.49      544.71      6.88 o 
  -8  -5   2       59.59       62.17      3.18 o 
  -7  -5   2       56.65       53.80      4.47 o 
  -6  -5   2       52.02       50.92      4.05 o 
  -5  -5   2      312.74      316.44      6.19 o 
  -4  -5   2       76.84       67.03      2.19 o 
  -3  -5   2       56.05       51.17      2.81 o 
  -2  -5   2      100.68      106.75      2.52 o 
  -1  -5   2      278.01      284.18      3.48 o 
   0  -5   2     1760.82     1808.09     29.56 o 
   1  -5   2      125.45      140.86      3.50 o 
   2  -5   2      192.31      192.85      4.54 o 
   3  -5   2      553.88      576.83      8.73 o 
   4  -5   2       22.16       19.46      1.84 o 
   5  -5   2      583.97      612.11     14.49 o 
   6  -5   2      186.62      190.46      5.24 o 
   7  -5   2       34.43       34.45      1.33 o 
  -8  -4   2       65.57       68.29      3.58 o 
  -7  -4   2       77.76       68.06      5.17 o 
  -6  -4   2        0.02        1.56      2.01 o 
  -5  -4   2      121.78      115.59      3.66 o 
  -4  -4   2       10.11       15.24      1.61 o 
  -3  -4   2      101.85      113.61      2.61 o 
  -2  -4   2      736.93      666.67      4.52 o 
  -1  -4   2     1935.36     1894.63     17.60 o 
   0  -4   2       88.99      119.00      2.68 o 
   1  -4   2     1749.36     1845.92     25.91 o 
   2  -4   2      144.73      137.69      3.65 o 
   3  -4   2      267.71      287.94      8.94 o 
   4  -4   2      144.93      132.13      3.49 o 
   5  -4   2      226.62      229.90      9.43 o 
   6  -4   2       83.30       88.36      5.73 o 
   7  -4   2       41.97       44.78      3.34 o 
  -8  -3   2      190.16      178.03      5.93 o 
  -7  -3   2      328.01      294.09     11.04 o 
  -6  -3   2     1324.42     1362.71     14.87 o 
  -5  -3   2        7.23        9.00      2.37 o 
  -4  -3   2       14.28       12.69      0.94 o 
  -3  -3   2      137.39      155.60      2.86 o 
  -2  -3   2      203.60      185.08      4.48 o 
  -1  -3   2       41.37       39.56      1.37 o 
   0  -3   2     5162.06     4733.57     14.68 o 
   1  -3   2      214.03      201.04      9.05 o 
   2  -3   2      266.93      340.93      7.67 o 
   3  -3   2       84.70      108.17      5.17 o 
   4  -3   2      214.36      217.27      8.32 o 
   5  -3   2      258.33      279.60      7.54 o 
   6  -3   2      234.81      229.10      9.74 o 
   7  -3   2        0.15        0.28      0.86 o 
   8  -3   2       15.49       14.60      2.05 o 
  -8  -2   2        1.86        1.61      0.76 o 
  -7  -2   2      909.96      805.63     18.82 o 
  -6  -2   2       49.53       45.97      2.53 o 
  -5  -2   2      203.62      215.27      3.57 o 
  -4  -2   2      196.84      186.19      3.45 o 
  -3  -2   2      793.99      791.91      6.13 o 
  -2  -2   2      108.39       77.95      1.66 o 
  -1  -2   2     4404.32     3890.21     31.96 o 
   1  -2   2       49.19       45.53      2.10 o 
   2  -2   2        0.22        0.45      0.46 o 
   3  -2   2       14.76       12.86      1.76 o 
   4  -2   2       56.59       68.88      4.51 o 
   5  -2   2      123.58      120.73      3.14 o 
   6  -2   2      110.81      106.32      6.80 o 
   7  -2   2       71.05       79.07      5.53 o 
   8  -2   2        1.49        4.08      1.15 o 
  -8  -1   2      118.35      125.21      4.72 o 
  -7  -1   2     1016.90      992.55     11.97 o 
  -6  -1   2       34.96       44.38      2.35 o 
  -5  -1   2      470.09      488.80      6.38 o 
  -4  -1   2     1451.46     1529.41      9.91 o 
  -3  -1   2      118.85      132.79      2.59 o 
  -2  -1   2     3960.58     3585.97     10.63 o 
  -1  -1   2     4050.36     3531.81     40.07 o 
   0  -1   2      602.99      559.27      2.31 o 
   2  -1   2      134.20      141.50      4.13 o 
   3  -1   2      209.05      236.37      6.71 o 
   4  -1   2      885.86     1019.41     16.81 o 
   5  -1   2        3.91        8.38      0.84 o 
   6  -1   2      179.24      195.68      9.06 o 
   7  -1   2       34.49       32.63      3.74 o 
   8  -1   2      108.04      101.08      5.12 o 
  -8   0   2       44.09       41.42      1.92 o 
  -7   0   2      194.09      183.88      5.17 o 
  -6   0   2      525.73      549.24     14.50 o 
  -5   0   2       32.22       33.08      2.01 o 
  -4   0   2      341.59      402.19      5.21 o 
  -3   0   2      919.94      924.15      9.22 o 
  -2   0   2     2769.94     2714.14      8.71 o 
  -1   0   2      493.91      487.18     12.71 o 
   0   0   2       22.63       17.23      0.47 o 
   1   0   2      782.41      751.21      6.30 o 
   2   0   2      621.54      559.85      7.48 o 
   3   0   2      118.79      124.05      4.52 o 
   4   0   2       20.78       12.90      1.35 o 
   5   0   2      480.80      461.26      7.45 o 
   6   0   2      132.32      148.11      6.88 o 
   7   0   2        0.27        6.49      1.90 o 
   8   0   2       77.65       72.49      4.60 o 
  -8   1   2       40.00       39.09      2.96 o 
  -7   1   2      377.16      369.51      7.08 o 
  -6   1   2      213.97      221.26      5.74 o 
  -5   1   2      263.02      252.38      3.90 o 
  -4   1   2       64.26       71.91      2.47 o 
  -3   1   2        4.72        4.49      0.88 o 
  -2   1   2       22.32       44.68      2.02 o 
   2   1   2       14.94       18.98      1.03 o 
   3   1   2      158.98      162.31      3.76 o 
   4   1   2      155.72      184.39      4.86 o 
   5   1   2      429.23      422.08      8.40 o 
   6   1   2      441.15      434.85      6.63 o 
   7   1   2      142.11      132.05      7.28 o 
   8   1   2        1.34        0.73      0.89 o 
  -8   2   2       97.16      106.30      4.67 o 
  -7   2   2      205.57      216.06      8.82 o 
  -6   2   2       15.95       18.01      2.82 o 
  -5   2   2     1057.10     1096.11     18.05 o 
  -4   2   2       77.02       93.30      4.87 o 
  -3   2   2      757.32      783.23     12.07 o 
  -2   2   2      471.17      446.09      7.17 o 
  -1   2   2     1220.03     1096.66      8.69 o 
   0   2   2     1626.69     1526.23      8.57 o 
   3   2   2      225.90      210.00      7.06 o 
   4   2   2       15.23        8.69      1.09 o 
   5   2   2      343.55      341.72      7.55 o 
   6   2   2        6.97        7.83      0.95 o 
   7   2   2      273.18      255.67      7.61 o 
   8   2   2       12.74       13.51      2.14 o 
  -8   3   2       42.25       48.15      2.91 o 
  -7   3   2      124.57      131.76      6.71 o 
  -6   3   2       31.10       27.50      3.48 o 
  -5   3   2      789.92      790.63     24.34 o 
  -4   3   2      539.20      554.39     12.34 o 
  -3   3   2      514.27      525.71     10.47 o 
  -2   3   2       10.92        5.57      1.01 o 
  -1   3   2      655.72      611.26      7.61 o 
   0   3   2       89.79       69.94      2.12 o 
   1   3   2     3534.55     3363.13     33.68 o 
   2   3   2     4053.77     3982.77     15.96 o 
   3   3   2     1815.16     1913.75     13.70 o 
   4   3   2      120.38      108.69      3.82 o 
   5   3   2      313.60      308.19      7.26 o 
   6   3   2      346.87      365.63      5.00 o 
   7   3   2        1.20        0.61      0.92 o 
   8   3   2        0.40       -0.23      0.94 o 
  -8   4   2        4.04        4.65      0.87 o 
  -7   4   2       30.48       37.15      3.40 o 
  -6   4   2        8.01        9.93      2.17 o 
  -5   4   2        5.00        6.89      1.30 o 
  -4   4   2       14.77        7.81      1.66 o 
  -3   4   2       66.40       85.46      4.47 o 
  -2   4   2      274.18      278.92      6.97 o 
  -1   4   2       62.00       54.39      1.36 o 
   0   4   2       16.94       19.69      0.94 o 
   1   4   2      381.64      311.32      9.11 o 
   2   4   2        0.86        2.67      0.52 o 
   3   4   2       46.17       55.29      1.92 o 
   4   4   2       11.66       19.28      1.23 o 
   5   4   2       83.82       77.52      2.34 o 
   6   4   2       32.65       28.51      1.51 o 
   7   4   2       10.32        9.88      1.54 o 
   8   4   2        4.72        5.71      1.04 o 
  -7   5   2        4.48        6.50      0.95 o 
  -6   5   2       41.85       39.63      3.90 o 
  -5   5   2      603.87      636.84     15.95 o 
  -4   5   2       28.32       27.78      2.19 o 
  -3   5   2       23.69       31.61      2.86 o 
  -2   5   2       14.71       14.38      1.82 o 
  -1   5   2       87.70       81.38      3.67 o 
   0   5   2       25.93       29.61      1.96 o 
   1   5   2      980.21      967.26      6.67 o 
   2   5   2      840.22      854.57      6.47 o 
   3   5   2      278.06      250.42      3.94 o 
   4   5   2      183.34      182.93      4.43 o 
   5   5   2      700.43      705.51      7.19 o 
   6   5   2      337.80      331.58      9.43 o 
   7   5   2        3.42        3.49      1.02 o 
   8   5   2        1.94        1.64      1.35 o 
  -7   6   2       37.89       39.64      2.57 o 
  -6   6   2       20.47       15.91      1.18 o 
  -5   6   2      189.11      185.75      8.29 o 
  -4   6   2      484.99      475.31      8.94 o 
  -3   6   2        4.36        7.92      1.13 o 
  -2   6   2      204.21      222.34      7.37 o 
  -1   6   2       11.09       12.90      1.69 o 
   0   6   2       25.99       21.48      1.97 o 
   1   6   2       79.09       73.48      3.33 o 
   2   6   2      246.03      259.36      6.04 o 
   3   6   2        2.30        7.10      1.15 o 
   4   6   2       75.60      102.09      3.31 o 
   5   6   2       25.01       28.16      1.89 o 
   6   6   2       10.89       12.39      1.99 o 
   7   6   2       88.24      100.02      3.95 o 
   8   6   2        2.99        2.89      1.30 o 
  -6   7   2      121.78      125.62      4.09 o 
  -5   7   2       41.66       38.54      1.83 o 
  -4   7   2       46.02       39.96      2.00 o 
  -3   7   2       20.08       26.19      1.65 o 
  -2   7   2      468.76      451.80      6.17 o 
  -1   7   2       87.12       79.80      4.44 o 
   0   7   2        3.77        8.46      1.41 o 
   1   7   2      172.42      146.15      5.29 o 
   2   7   2       54.15       43.35      1.99 o 
   3   7   2      284.72      297.82      7.51 o 
   4   7   2       70.32       74.68      3.00 o 
   5   7   2       11.80       14.75      2.22 o 
   6   7   2        0.18        1.16      0.95 o 
   7   7   2       22.79       25.71      2.00 o 
   8   7   2        0.03        0.78      1.13 o 
  -6   8   2        1.06        1.38      0.50 o 
  -5   8   2       16.00       12.17      1.21 o 
  -4   8   2      263.58      259.59      4.87 o 
  -3   8   2        0.61        0.87      0.53 o 
  -2   8   2       80.01       83.42      2.77 o 
  -1   8   2      182.86      178.90      4.92 o 
   0   8   2     1091.97     1100.44     11.57 o 
   1   8   2      208.30      213.12      4.91 o 
   2   8   2        2.04        2.17      0.53 o 
   3   8   2       41.43       40.54      1.35 o 
   4   8   2       51.93       58.97      4.18 o 
   5   8   2      111.05      112.84      6.05 o 
   6   8   2       31.20       35.31      3.18 o 
   7   8   2        7.27        8.65      1.19 o 
   8   8   2       32.29       30.93      3.25 o 
  -5   9   2      139.39      142.28      4.37 o 
  -4   9   2       40.98       43.69      1.77 o 
  -3   9   2        5.39        3.30      0.62 o 
  -2   9   2       17.19       16.41      1.66 o 
  -1   9   2       34.51       37.07      2.38 o 
   0   9   2        3.41        5.35      0.74 o 
   1   9   2      470.63      465.05      6.13 o 
   2   9   2      716.17      701.94     10.22 o 
   3   9   2      598.41      589.34     15.62 o 
   4   9   2       25.40       23.68      2.92 o 
   5   9   2       46.67       48.81      3.89 o 
   6   9   2       23.94       21.66      2.35 o 
   7   9   2        1.94        1.77      0.65 o 
  -4  10   2      510.18      481.34      8.19 o 
  -3  10   2      639.76      640.07     10.51 o 
  -2  10   2      159.89      156.40      4.71 o 
  -1  10   2       80.36       87.00      5.22 o 
   0  10   2      629.47      615.12      8.71 o 
   1  10   2       51.64       57.36      2.67 o 
   2  10   2       99.16       91.08      2.77 o 
   3  10   2      217.01      251.17      5.54 o 
   4  10   2      717.44      748.01     15.19 o 
   5  10   2       96.80      101.35      5.18 o 
   6  10   2       39.36       42.74      2.85 o 
   7  10   2      203.40      243.39      9.33 o 
  -3  11   2       19.21       23.55      1.96 o 
  -2  11   2       62.21       65.71      2.66 o 
  -1  11   2       86.39       91.66      3.50 o 
   0  11   2        6.99        5.83      2.09 o 
   1  11   2      194.51      196.64      3.95 o 
   2  11   2       43.98       42.85      2.24 o 
   3  11   2      198.25      201.25      4.99 o 
   4  11   2       33.49       37.47      3.12 o 
   5  11   2      149.00      150.31      5.40 o 
   6  11   2      112.64      108.83      3.53 o 
  -2  12   2        2.17        2.26      0.42 o 
  -1  12   2        0.17        0.44      0.36 o 
   0  12   2        7.15        6.28      0.89 o 
   1  12   2       16.82       17.54      2.07 o 
   2  12   2        0.53        0.53      0.67 o 
   3  12   2      119.77      117.51      4.83 o 
   4  12   2      391.79      384.37      7.88 o 
   5  12   2      155.84      146.41      3.93 o 
   2  13   2       36.38       28.16      1.70 o 
  -3 -11   3       69.49       71.66      3.20 o 
  -2 -11   3       76.11       83.16      3.68 o 
  -1 -11   3        7.75        5.30      1.02 o 
   0 -11   3       43.40       46.57      2.66 o 
   1 -11   3       50.81       57.58      2.66 o 
  -5 -10   3        2.91        2.01      0.61 o 
  -4 -10   3       12.48       11.74      1.37 o 
  -3 -10   3        3.52        6.22      1.31 o 
  -2 -10   3        9.38        8.75      1.59 o 
  -1 -10   3      178.33      192.62      6.83 o 
   0 -10   3        6.96       11.91      1.74 o 
   1 -10   3        8.52       11.22      1.64 o 
   2 -10   3      155.71      151.27      5.11 o 
   3 -10   3      272.46      264.02      5.32 o 
  -5  -9   3        9.36        9.58      1.45 o 
  -4  -9   3        4.91        3.91      0.81 o 
  -3  -9   3      520.09      526.01     19.06 o 
  -2  -9   3       75.83       74.72      4.60 o 
  -1  -9   3        6.98        3.86      0.92 o 
   0  -9   3      850.41      838.19     26.15 o 
   1  -9   3       20.15       16.16      1.29 o 
   2  -9   3       37.79       34.14      2.11 o 
   3  -9   3        6.82        8.96      1.04 o 
   4  -9   3       41.91       36.42      1.59 o 
  -7  -8   3       18.37       16.19      1.21 o 
  -6  -8   3       27.37       29.82      1.55 o 
  -5  -8   3       12.08       14.53      2.08 o 
  -4  -8   3      470.96      472.25      8.24 o 
  -3  -8   3       50.30       51.25      2.70 o 
  -2  -8   3       48.01       50.27      2.20 o 
  -1  -8   3       51.11       52.09      3.10 o 
   0  -8   3       30.78       29.83      1.80 o 
   1  -8   3       73.80       59.03      2.12 o 
   2  -8   3        1.11        3.39      0.70 o 
   3  -8   3       11.22       11.42      1.06 o 
   4  -8   3        5.61        5.39      0.89 o 
   5  -8   3       51.45       50.01      1.85 o 
  -7  -7   3       46.81       39.94      1.84 o 
  -6  -7   3      139.95      149.49      6.17 o 
  -5  -7   3      168.35      182.22      7.31 o 
  -4  -7   3      336.62      341.25      7.51 o 
  -3  -7   3      166.67      145.64      4.42 o 
  -2  -7   3        2.93        5.69      0.93 o 
  -1  -7   3      686.91      670.85      6.55 o 
   0  -7   3      115.29      123.54      2.89 o 
   1  -7   3       20.93       24.09      1.19 o 
   2  -7   3      162.50      139.26      3.80 o 
   3  -7   3      398.32      353.35      6.07 o 
   4  -7   3      132.40      118.45      4.31 o 
   5  -7   3      258.28      257.51      5.43 o 
   6  -7   3        4.84        5.47      0.92 o 
  -8  -6   3       36.52       29.64      1.20 o 
  -7  -6   3       67.98       69.80      2.85 o 
  -6  -6   3        8.41       15.24      2.22 o 
  -5  -6   3      448.31      443.15     11.63 o 
  -4  -6   3       11.99       10.76      0.97 o 
  -3  -6   3       16.65       27.37      2.14 o 
  -2  -6   3       23.61       26.20      1.59 o 
  -1  -6   3      206.43      187.57      5.80 o 
   0  -6   3      887.82      906.93     16.20 o 
   1  -6   3       55.72       44.37      1.46 o 
   2  -6   3        2.85        5.78      0.65 o 
   3  -6   3      272.00      277.48      5.38 o 
   4  -6   3      500.19      482.71     13.15 o 
   5  -6   3      108.63      117.79      6.02 o 
   6  -6   3       34.09       31.12      1.81 o 
  -8  -5   3        0.39        0.52      0.50 o 
  -7  -5   3       13.75       15.35      2.34 o 
  -6  -5   3      714.60      736.45     14.83 o 
  -5  -5   3      471.38      455.72      7.97 o 
  -4  -5   3      287.97      287.30      4.58 o 
  -3  -5   3        8.30        9.08      0.85 o 
  -2  -5   3     1914.01     1941.80     16.28 o 
  -1  -5   3     3533.47     3546.60     27.63 o 
   0  -5   3       52.76       47.93      1.98 o 
   1  -5   3       55.85       51.59      2.23 o 
   2  -5   3      182.52      205.29      4.91 o 
   3  -5   3      148.81      142.84      4.46 o 
   4  -5   3      943.44      938.24     14.38 o 
   5  -5   3      514.50      542.88     12.78 o 
   6  -5   3       31.76       35.00      2.15 o 
   7  -5   3      161.46      161.16      3.28 o 
  -8  -4   3      284.01      297.29      7.07 o 
  -7  -4   3      302.79      315.23     10.56 o 
  -6  -4   3        5.20        6.78      1.17 o 
  -5  -4   3        4.49        2.28      0.58 o 
  -4  -4   3      241.88      263.68      4.51 o 
  -3  -4   3       96.67       82.86      2.36 o 
  -2  -4   3      111.01      102.51      2.43 o 
  -1  -4   3     1391.39     1324.22      6.82 o 
   0  -4   3      845.51      890.31      7.70 o 
   1  -4   3     2956.93     2965.93     31.65 o 
   2  -4   3      333.97      350.75      6.10 o 
   3  -4   3      157.97      176.57      4.88 o 
   4  -4   3        1.22        4.34      1.31 o 
   5  -4   3       97.83      103.76      6.15 o 
   6  -4   3      103.88      113.67      6.15 o 
   7  -4   3        0.43        0.53      0.48 o 
  -8  -3   3      219.57      205.11      6.18 o 
  -7  -3   3      343.27      307.45     10.85 o 
  -6  -3   3      302.75      300.05     10.22 o 
  -5  -3   3       39.32       43.82      2.21 o 
  -4  -3   3      399.92      416.02      5.50 o 
  -3  -3   3      131.05      130.78      2.79 o 
  -2  -3   3        0.72        3.16      0.42 o 
  -1  -3   3     2446.72     2365.07      7.78 o 
   0  -3   3        4.54        5.41      1.04 o 
   1  -3   3       49.26       40.47      1.67 o 
   2  -3   3       45.02       49.16      3.04 o 
   3  -3   3     1225.40     1308.52     18.01 o 
   4  -3   3      362.23      355.04      5.61 o 
   5  -3   3      152.23      151.63      4.84 o 
   6  -3   3       64.24       71.58      5.39 o 
   7  -3   3       23.20       36.71      3.33 o 
   8  -3   3       31.62       33.80      1.96 o 
  -8  -2   3      133.85      121.96      4.81 o 
  -7  -2   3        0.08        1.91      1.36 o 
  -6  -2   3      345.66      343.94     11.32 o 
  -5  -2   3       34.30       37.86      1.40 o 
  -4  -2   3      322.77      384.87      5.15 o 
  -3  -2   3      196.22      213.36      3.36 o 
  -2  -2   3      335.24      296.31      3.45 o 
  -1  -2   3       70.03       91.55      1.13 o 
   0  -2   3      316.02      375.36      6.06 o 
   1  -2   3       18.59       18.15      1.05 o 
   2  -2   3     1262.99     1343.79     14.57 o 
   3  -2   3      104.36      117.49      5.08 o 
   4  -2   3      176.55      172.21      7.26 o 
   5  -2   3       59.53       58.80      2.18 o 
   6  -2   3      321.56      313.01     11.51 o 
   7  -2   3       39.42       36.34      3.70 o 
   8  -2   3      350.41      367.81      8.29 o 
  -8  -1   3        9.93        6.89      1.17 o 
  -7  -1   3      231.85      220.26      7.81 o 
  -6  -1   3     1158.56     1123.14     21.39 o 
  -5  -1   3      360.46      347.47      6.87 o 
  -4  -1   3      406.90      452.55      5.61 o 
  -3  -1   3       27.07       34.00      4.81 o 
  -2  -1   3        7.56        8.13      0.88 o 
  -1  -1   3     2188.34     1946.43      9.05 o 
   1  -1   3     3046.97     3005.87     12.25 o 
   2  -1   3     2333.19     2282.81     17.06 o 
   3  -1   3      524.81      534.47     10.30 o 
   4  -1   3      961.38     1078.62     17.28 o 
   5  -1   3      271.25      274.96      7.63 o 
   6  -1   3      275.15      259.31     10.40 o 
   7  -1   3      458.70      410.23     12.73 o 
   8  -1   3      293.63      285.82      8.33 o 
  -8   0   3        3.49        3.36      0.86 o 
  -7   0   3      138.13      122.06      4.15 o 
  -6   0   3       99.08       79.15      2.99 o 
  -5   0   3      589.75      596.88      7.39 o 
  -4   0   3      822.39      865.55      7.87 o 
  -3   0   3      935.59     1010.00      7.26 o 
  -2   0   3       13.16       31.39      1.55 o 
  -1   0   3      455.90      450.93      4.38 o 
   0   0   3      961.19      833.63      3.52 o 
   1   0   3      427.89      430.35      7.52 o 
   2   0   3      102.72       87.56      3.13 o 
   3   0   3      128.79      110.95      4.42 o 
   4   0   3       73.16      102.98      3.63 o 
   5   0   3       14.34       15.76      1.02 o 
   6   0   3      197.59      187.74      8.64 o 
   7   0   3       52.84       48.77      4.52 o 
   8   0   3       67.74       64.00      4.30 o 
  -8   1   3       75.23       76.02      2.33 o 
  -7   1   3      222.45      213.48      5.38 o 
  -6   1   3      657.60      637.24      9.82 o 
  -5   1   3        4.40        3.05      0.68 o 
  -4   1   3       89.59       99.52      3.84 o 
  -3   1   3      609.56      655.56     37.65 o 
  -2   1   3       88.67       98.28      4.52 o 
  -1   1   3       48.99       35.97      1.39 o 
   0   1   3      366.10      374.74      2.14 o 
   1   1   3      954.94      922.77      6.12 o 
   2   1   3     1719.21     1656.58      9.20 o 
   3   1   3      599.89      654.05      7.39 o 
   4   1   3      394.94      416.34      7.13 o 
   5   1   3      281.53      302.46      4.91 o 
   6   1   3       28.90       22.73      1.55 o 
   7   1   3        7.35       10.42      2.27 o 
   8   1   3        2.48        3.68      1.30 o 
  -8   2   3        0.20        1.01      0.62 o 
  -7   2   3        0.39        0.83      0.53 o 
  -6   2   3      398.34      418.05      7.87 o 
  -5   2   3      300.40      299.26      4.88 o 
  -4   2   3       18.23       17.89      2.03 o 
  -3   2   3     1968.97     2130.83     19.22 o 
  -2   2   3     1075.43     1021.69     10.54 o 
  -1   2   3      203.67      206.96      3.62 o 
   0   2   3     1754.66     1606.04     24.89 o 
   1   2   3      407.04      383.90      2.90 o 
   2   2   3      402.83      323.54     16.76 o 
   3   2   3       67.87       96.27      4.33 o 
   4   2   3     1615.36     1691.81     14.42 o 
   5   2   3      110.11      112.58      4.26 o 
   6   2   3      182.23      179.15      4.18 o 
   7   2   3      125.99      130.46      5.49 o 
   8   2   3       52.61       44.24      3.73 o 
  -8   3   3        3.56        6.81      1.11 o 
  -7   3   3       44.79       38.58      3.58 o 
  -6   3   3       49.71       56.48      4.83 o 
  -5   3   3       17.67       18.20      1.64 o 
  -4   3   3      715.74      719.89     13.71 o 
  -3   3   3      230.26      282.41      7.43 o 
  -2   3   3      127.32      123.36      4.15 o 
  -1   3   3      318.30      305.22      5.23 o 
   0   3   3      336.79      303.70      4.91 o 
   1   3   3     3363.59     3060.62      9.51 o 
   2   3   3      387.98      429.46     10.67 o 
   3   3   3       90.30      103.04      3.14 o 
   4   3   3      222.28      238.09      5.54 o 
   5   3   3       80.14       72.73      3.50 o 
   6   3   3      181.63      193.84      3.75 o 
   7   3   3      129.08      123.89      5.26 o 
   8   3   3        0.34        1.10      1.00 o 
  -8   4   3       80.08       76.92      2.09 o 
  -7   4   3       96.67      102.99      5.43 o 
  -6   4   3      104.69      120.04      6.88 o 
  -5   4   3     1091.02     1156.07     21.23 o 
  -4   4   3      652.80      699.96     12.18 o 
  -3   4   3       21.65       23.57      2.29 o 
  -2   4   3      583.88      584.94      9.88 o 
  -1   4   3       43.28       49.54      2.47 o 
   0   4   3       12.74       16.93      1.31 o 
   1   4   3      786.79      752.00      5.40 o 
   2   4   3     2309.32     2278.11     10.02 o 
   3   4   3     1281.10     1379.18     31.26 o 
   4   4   3      193.74      186.71      6.30 o 
   5   4   3      502.65      502.05      6.03 o 
   6   4   3     1050.24     1043.00     10.98 o 
   7   4   3       12.87       13.15      1.76 o 
   8   4   3       60.81       60.02      4.16 o 
  -7   5   3        2.73        2.49      0.95 o 
  -6   5   3      105.50      120.94      6.65 o 
  -5   5   3        0.93       10.94      2.26 o 
  -4   5   3       39.40       53.47      2.95 o 
  -3   5   3       12.97       18.42      2.20 o 
  -2   5   3     1183.36     1249.24     15.76 o 
  -1   5   3      277.62      333.82      7.19 o 
   0   5   3       12.61        4.87      0.58 o 
   1   5   3      316.65      342.17      8.22 o 
   2   5   3        0.17        1.78      0.37 o 
   3   5   3      487.51      508.83      6.72 o 
   4   5   3     1231.92     1246.47     25.15 o 
   5   5   3       50.47       44.98      1.62 o 
   6   5   3      111.41      115.95      4.06 o 
   7   5   3       34.07       38.22      2.83 o 
   8   5   3      121.64      116.06      4.25 o 
  -7   6   3       11.07        9.96      0.86 o 
  -6   6   3      583.98      602.05      9.42 o 
  -5   6   3     1257.23     1311.28     21.99 o 
  -4   6   3        0.38        0.95      0.76 o 
  -3   6   3      139.94      160.23      4.71 o 
  -2   6   3      309.74      311.55      8.54 o 
  -1   6   3      213.17      204.80      6.33 o 
   0   6   3      234.93      255.09      6.45 o 
   1   6   3      878.12      872.42     10.10 o 
   2   6   3        2.00        8.49      0.76 o 
   3   6   3       81.85       76.94      2.60 o 
   4   6   3       11.69       12.28      0.97 o 
   5   6   3     1105.09     1086.18     11.89 o 
   6   6   3      253.93      270.42      6.23 o 
   7   6   3      388.81      403.64     13.69 o 
   8   6   3       23.94       23.13      3.23 o 
  -6   7   3        8.84        7.13      0.89 o 
  -5   7   3      485.84      494.63      6.64 o 
  -4   7   3     1617.77     1637.52     12.81 o 
  -3   7   3     1445.90     1431.69     10.00 o 
  -2   7   3      428.24      419.42      6.89 o 
  -1   7   3       40.78       32.74      2.86 o 
   0   7   3       52.78       53.94      3.39 o 
   1   7   3      983.64     1027.88     13.81 o 
   2   7   3        4.61        3.40      0.88 o 
   3   7   3      351.50      367.31      8.24 o 
   4   7   3       39.67       29.30      2.01 o 
   5   7   3      330.05      323.54      8.13 o 
   6   7   3      326.59      333.39      9.51 o 
   7   7   3       70.27       73.55      3.22 o 
   8   7   3        2.95        4.11      1.62 o 
  -6   8   3       20.02       19.43      1.70 o 
  -5   8   3       57.82       56.68      2.48 o 
  -4   8   3      123.57      129.94      2.91 o 
  -3   8   3     1151.34     1115.10     10.03 o 
  -2   8   3     1804.70     1760.43     10.63 o 
  -1   8   3       42.62       51.77      2.06 o 
   0   8   3        1.51        3.48      0.74 o 
   1   8   3       19.15       10.44      1.65 o 
   2   8   3      145.23      131.96      7.48 o 
   3   8   3        7.80        9.78      0.90 o 
   4   8   3       10.47        9.15      1.16 o 
   5   8   3        5.82        4.19      1.00 o 
   6   8   3       60.88       69.90      4.34 o 
   7   8   3        1.05        2.75      0.78 o 
   8   8   3      398.60      393.23     11.46 o 
  -5   9   3        7.46        9.91      1.16 o 
  -4   9   3      127.66      130.99      4.01 o 
  -3   9   3      444.33      445.89      6.39 o 
  -2   9   3        6.66        5.46      1.43 o 
  -1   9   3       59.01       58.24      4.04 o 
   0   9   3      314.85      324.42      9.64 o 
   1   9   3      310.35      326.75      6.49 o 
   2   9   3       84.82       88.65      3.15 o 
   3   9   3       29.38       28.49      2.07 o 
   4   9   3      102.72      106.86      5.61 o 
   5   9   3      239.20      251.69      8.65 o 
   6   9   3        0.67        1.64      0.92 o 
   7   9   3      256.87      268.28     12.00 o 
  -4  10   3        1.74        2.88      0.77 o 
  -3  10   3      372.34      354.44      9.39 o 
  -2  10   3       47.96       47.12      3.76 o 
  -1  10   3      885.01      863.83     16.31 o 
   0  10   3      789.35      802.45     15.44 o 
   1  10   3       53.46       47.86      3.65 o 
   2  10   3      364.11      354.89      6.57 o 
   3  10   3        1.17        1.64      1.33 o 
   4  10   3        6.78       13.11      2.17 o 
   5  10   3      412.10      420.56     10.51 o 
   6  10   3      147.75      152.09      5.30 o 
   7  10   3      219.04      282.07     10.31 o 
  -3  11   3       52.96       47.71      2.92 o 
  -2  11   3        8.16        6.72      0.94 o 
  -1  11   3       43.34       40.73      3.39 o 
   0  11   3        3.95        6.74      1.50 o 
   1  11   3      428.98      420.85      7.57 o 
   2  11   3      722.01      760.69      9.08 o 
   3  11   3       60.88       65.17      3.84 o 
   4  11   3      257.24      263.57      8.28 o 
   5  11   3        4.79        5.39      1.23 o 
   6  11   3       66.43       59.13      2.70 o 
  -2  12   3      105.00      113.76      2.89 o 
  -1  12   3       28.39       32.64      1.81 o 
   0  12   3        2.66        2.17      0.81 o 
   1  12   3        0.55        0.79      0.45 o 
   2  12   3      303.67      312.34      8.21 o 
   3  12   3      108.46      121.49      3.36 o 
   4  12   3       37.92       37.35      2.64 o 
   5  12   3        7.05        5.70      0.93 o 
   0  13   3        2.72        2.13      0.64 o 
   1  13   3       66.72       64.15      3.09 o 
   2  13   3       15.36       11.20      1.30 o 
   3  13   3       44.93       47.41      2.39 o 
  -3 -11   4        3.70        2.63      0.56 o 
  -2 -11   4      165.14      151.27      4.39 o 
  -1 -11   4       48.34       45.04      2.46 o 
   0 -11   4       20.28       18.61      1.53 o 
   1 -11   4      195.97      189.13      4.09 o 
  -4 -10   4       43.50       43.35      2.21 o 
  -3 -10   4      228.84      225.84      6.52 o 
  -2 -10   4        0.92        2.02      0.91 o 
  -1 -10   4        1.77        2.00      0.87 o 
   0 -10   4       46.51       47.15      3.20 o 
   1 -10   4       52.35       52.01      3.15 o 
   2 -10   4       28.08       33.76      2.24 o 
  -5  -9   4       11.75       12.21      1.37 o 
  -4  -9   4        2.30        2.35      0.77 o 
  -3  -9   4       81.07       82.21      4.54 o 
  -2  -9   4      102.39      104.25      5.31 o 
  -1  -9   4       71.65       74.68      4.58 o 
   0  -9   4      461.47      455.63     11.21 o 
   1  -9   4      291.73      312.05      9.08 o 
   2  -9   4       35.64       37.55      3.01 o 
   3  -9   4       81.98       79.10      2.64 o 
   4  -9   4       24.44       19.18      1.40 o 
  -6  -8   4       96.19       92.26      3.55 o 
  -5  -8   4        0.53        0.59      0.43 o 
  -4  -8   4       18.51       18.36      1.22 o 
  -3  -8   4      552.03      549.26     10.90 o 
  -2  -8   4       33.88       34.25      3.19 o 
  -1  -8   4     1446.24     1391.22     14.71 o 
   0  -8   4        2.44        1.84      0.65 o 
   1  -8   4      156.09      135.73      3.61 o 
   2  -8   4       36.15       28.00      2.06 o 
   3  -8   4       51.75       50.80      2.61 o 
   4  -8   4        3.56        4.69      1.05 o 
   5  -8   4      157.79      141.54      2.68 o 
  -7  -7   4      960.69      920.79     10.85 o 
  -6  -7   4       52.75       53.89      3.49 o 
  -5  -7   4       37.53       39.48      3.30 o 
  -4  -7   4        7.06        8.11      1.48 o 
  -3  -7   4      322.03      306.46      5.08 o 
  -2  -7   4      294.86      291.82      8.97 o 
  -1  -7   4     1582.41     1612.89     12.09 o 
   0  -7   4      206.47      191.61      3.67 o 
   1  -7   4      596.80      535.42      6.26 o 
   2  -7   4        0.26        0.46      0.41 o 
   3  -7   4       99.92       85.80      3.76 o 
   4  -7   4       23.24       28.75      2.08 o 
   5  -7   4      336.96      318.37      7.11 o 
  -7  -6   4      141.15      142.48      4.77 o 
  -6  -6   4      168.13      171.58      4.77 o 
  -5  -6   4       62.28       61.30      4.27 o 
  -4  -6   4      156.31      160.96      4.68 o 
  -3  -6   4        0.34        7.79      5.51 o 
  -2  -6   4      449.33      471.44      8.28 o 
  -1  -6   4      801.94      848.93      6.99 o 
   0  -6   4        1.52        1.16      0.37 o 
   1  -6   4       17.11       17.08      0.87 o 
   2  -6   4      104.11      106.08      2.73 o 
   3  -6   4      209.39      196.10      5.43 o 
   4  -6   4        4.35        5.15      1.54 o 
   5  -6   4      116.65      107.12      5.56 o 
   6  -6   4       61.54       63.11      2.34 o 
  -8  -5   4        0.10       -0.06      0.26 o 
  -7  -5   4       95.23      100.00      4.63 o 
  -6  -5   4      812.32      841.35     17.99 o 
  -5  -5   4      139.91      140.42      6.47 o 
  -4  -5   4       62.07       59.88      2.11 o 
  -3  -5   4     1226.53     1208.89     10.43 o 
  -2  -5   4      314.92      308.07      6.54 o 
  -1  -5   4       96.46       86.65      4.08 o 
   0  -5   4      120.97      149.07      3.59 o 
   1  -5   4       82.98       70.47      2.75 o 
   2  -5   4      219.56      223.77      5.10 o 
   3  -5   4       50.74       47.58      2.22 o 
   4  -5   4       71.54       73.84      3.25 o 
   5  -5   4      724.04      755.28     16.53 o 
   6  -5   4        6.08        8.51      1.68 o 
   7  -5   4        9.22       11.05      1.17 o 
  -8  -4   4        1.70        2.98      0.80 o 
  -7  -4   4      578.95      544.28     17.97 o 
  -6  -4   4       30.65       30.67      3.15 o 
  -5  -4   4      158.57      153.52      4.21 o 
  -4  -4   4       94.20       93.41      2.12 o 
  -3  -4   4       15.26       15.02      1.41 o 
  -2  -4   4        0.10        2.41      0.43 o 
  -1  -4   4     3294.66     3190.26     23.06 o 
   0  -4   4      173.09      228.75      7.75 o 
   1  -4   4      767.26      814.28     24.37 o 
   2  -4   4     2220.59     2260.14     16.10 o 
   3  -4   4      438.56      427.45      7.05 o 
   4  -4   4      619.14      617.95      7.64 o 
   5  -4   4       38.74       40.10      3.70 o 
   6  -4   4        1.32        1.72      0.87 o 
   7  -4   4       77.35       72.54      2.46 o 
  -8  -3   4      148.89      142.99      4.92 o 
  -7  -3   4       44.45       43.40      4.76 o 
  -6  -3   4       72.53       82.62      5.19 o 
  -5  -3   4       44.04       43.03      2.66 o 
  -4  -3   4       16.76       15.90      1.14 o 
  -3  -3   4        5.58        2.36      0.45 o 
  -2  -3   4      259.42      252.81      3.64 o 
  -1  -3   4       44.92       56.60      1.10 o 
   0  -3   4       60.33       64.80      3.98 o 
   1  -3   4      838.77      938.89      8.47 o 
   2  -3   4       93.67      101.57      3.24 o 
   3  -3   4      119.87      123.87      5.61 o 
   4  -3   4      447.66      448.56      6.38 o 
   5  -3   4        3.91        7.61      3.27 o 
   6  -3   4        3.80        3.53      1.30 o 
   7  -3   4        0.81        0.91      0.74 o 
  -8  -2   4       47.34       37.71      2.62 o 
  -7  -2   4        0.45        0.54      0.87 o 
  -6  -2   4      285.51      286.33     10.00 o 
  -5  -2   4       80.28       73.54      2.23 o 
  -4  -2   4        0.67        1.29      0.38 o 
  -3  -2   4       73.18       90.02      2.29 o 
  -2  -2   4        6.18        9.49      0.67 o 
  -1  -2   4      379.22      341.63      3.84 o 
   0  -2   4      211.16      225.33      1.82 o 
   1  -2   4      407.40      389.79      3.88 o 
   2  -2   4       15.90       31.84      4.62 o 
   3  -2   4       63.42       90.16      4.54 o 
   4  -2   4       84.20       91.56      3.77 o 
   5  -2   4       33.80       24.18      1.95 o 
   6  -2   4       21.11       18.86      2.83 o 
   7  -2   4        4.60        5.48      1.56 o 
   8  -2   4        3.85        4.54      0.90 o 
  -8  -1   4       41.37       40.58      2.67 o 
  -7  -1   4       53.31       48.31      3.71 o 
  -6  -1   4      267.08      276.77     10.31 o 
  -5  -1   4      486.84      468.34      8.86 o 
  -4  -1   4       22.41       24.88      1.38 o 
  -3  -1   4      604.14      663.19      6.08 o 
  -2  -1   4     1498.32     1413.88      7.47 o 
  -1  -1   4      524.19      538.72      4.44 o 
   0  -1   4     3602.36     3471.97     12.49 o 
   1  -1   4     1482.45     1494.30      7.10 o 
   2  -1   4      127.80      111.66      3.92 o 
   3  -1   4      679.48      617.56     11.19 o 
   4  -1   4      540.51      553.05      8.32 o 
   5  -1   4       47.35       47.31      2.63 o 
   6  -1   4       53.17       52.98      3.01 o 
   7  -1   4        0.16       -0.25      1.07 o 
   8  -1   4        0.17        0.25      0.66 o 
  -8   0   4       46.69       40.02      2.52 o 
  -7   0   4      121.63      104.04      5.27 o 
  -6   0   4     1704.60     1573.08     21.20 o 
  -5   0   4        0.42        0.74      0.38 o 
  -4   0   4       52.36       46.01      1.88 o 
  -3   0   4        8.99       16.89      0.99 o 
  -2   0   4       51.61       50.92      1.44 o 
  -1   0   4     1417.75     1266.27      5.76 o 
   1   0   4       31.56       27.94      0.96 o 
   2   0   4       34.50       39.48      2.18 o 
   3   0   4      862.46      954.48      8.91 o 
   4   0   4       10.99       20.45      1.57 o 
   5   0   4        5.92        2.00      0.50 o 
   6   0   4       70.36       69.55      4.28 o 
   7   0   4       70.90       67.12      5.23 o 
   8   0   4       15.71       13.21      1.96 o 
  -8   1   4       37.64       36.98      2.16 o 
  -7   1   4        0.72        1.11      0.56 o 
  -6   1   4     1240.88     1257.57     13.66 o 
  -5   1   4     1065.12     1011.44     11.13 o 
  -4   1   4       81.97       82.92      2.59 o 
  -3   1   4      195.47      215.80      5.10 o 
  -2   1   4     2748.88     2609.45     63.84 o 
  -1   1   4      342.57      284.33      2.47 o 
   0   1   4      392.99      379.62      3.40 o 
   1   1   4     1139.38     1253.96      6.24 o 
   2   1   4       52.59       71.89      1.48 o 
   3   1   4     1840.48     1887.80     12.25 o 
   4   1   4      340.86      357.37      6.42 o 
   5   1   4       20.43       20.70      1.12 o 
   6   1   4      142.16      136.30      6.19 o 
   7   1   4       35.50       40.68      4.14 o 
   8   1   4       64.68       65.70      4.44 o 
  -8   2   4        1.24       -0.12      0.43 o 
  -7   2   4       55.96       63.98      2.79 o 
  -6   2   4       55.43       58.66      3.00 o 
  -5   2   4       84.84       86.82      2.29 o 
  -4   2   4      950.96      974.84     12.91 o 
  -3   2   4       50.67       41.39      1.95 o 
  -2   2   4        1.18        4.73      0.97 o 
  -1   2   4      124.33      120.53      1.93 o 
   0   2   4      572.68      517.63      3.75 o 
   1   2   4      710.85      658.70      4.63 o 
   2   2   4     1352.39     1308.70      6.57 o 
   3   2   4        0.70        1.30      0.41 o 
   4   2   4      549.27      584.30      8.27 o 
   5   2   4      354.85      374.15      6.02 o 
   6   2   4      585.74      547.57      7.58 o 
   7   2   4       42.94       45.90      4.35 o 
   8   2   4       31.87       30.77      3.15 o 
  -8   3   4       29.72       30.57      1.98 o 
  -7   3   4        6.97        6.92      1.57 o 
  -6   3   4      282.25      299.11      6.52 o 
  -5   3   4       16.76       20.84      1.40 o 
  -4   3   4        7.87       10.32      1.46 o 
  -3   3   4      194.72      199.76      6.05 o 
  -2   3   4       34.29       36.98      2.24 o 
  -1   3   4     1132.78     1032.50      9.33 o 
   0   3   4     3240.60     2866.03     16.87 o 
   1   3   4       69.37       59.79      5.10 o 
   2   3   4      565.84      549.36      5.44 o 
   3   3   4     1320.67     1388.41     22.12 o 
   4   3   4      608.89      585.39      9.26 o 
   5   3   4        0.91        1.64      0.42 o 
   6   3   4      297.57      268.71      5.06 o 
   7   3   4      231.42      227.93      7.18 o 
   8   3   4      137.72      140.41      6.58 o 
  -8   4   4       78.54       81.99      2.07 o 
  -7   4   4      161.97      192.75      7.14 o 
  -6   4   4      210.41      226.87      9.19 o 
  -5   4   4      929.15      974.38     12.05 o 
  -4   4   4     1731.71     1772.65     15.81 o 
  -3   4   4      386.30      388.26      8.98 o 
  -2   4   4     1672.91     1878.07     17.24 o 
  -1   4   4     2703.83     2774.85     17.77 o 
   0   4   4      141.15      139.67      4.05 o 
   1   4   4     5062.96     4775.78     42.21 o 
   2   4   4     3171.39     3341.81     12.48 o 
   3   4   4     2280.82     2329.51     33.73 o 
   4   4   4     1367.42     1385.11     48.86 o 
   5   4   4     1336.66     1307.41      9.80 o 
   6   4   4      669.19      678.97     11.50 o 
   7   4   4       36.36       39.10      2.99 o 
   8   4   4        4.80        3.99      1.33 o 
  -7   5   4       57.24       61.96      2.60 o 
  -6   5   4       16.06       15.76      2.51 o 
  -5   5   4      108.28      126.64      7.07 o 
  -4   5   4        0.11       -0.22      0.57 o 
  -3   5   4      618.73      646.71     12.24 o 
  -2   5   4       16.93       11.61      1.57 o 
  -1   5   4       55.80       81.12      3.50 o 
   0   5   4     1447.55     1505.04     14.34 o 
   1   5   4       98.96       87.83      2.20 o 
   2   5   4      197.28      214.64      3.48 o 
   3   5   4     1483.01     1506.07     15.55 o 
   4   5   4       56.06       68.43      2.43 o 
   5   5   4       42.08       42.63      1.44 o 
   6   5   4        4.39        6.78      0.93 o 
   7   5   4       20.91       25.28      2.41 o 
   8   5   4       56.60       53.74      3.00 o 
  -7   6   4        6.12        6.84      0.75 o 
  -6   6   4       12.69       12.34      1.40 o 
  -5   6   4       32.30       29.84      3.38 o 
  -4   6   4       38.86       41.27      2.60 o 
  -3   6   4        0.57        2.52      0.74 o 
  -2   6   4        6.70       12.10      1.73 o 
  -1   6   4       36.39       39.48      2.74 o 
   0   6   4       17.86       18.63      1.74 o 
   1   6   4       44.73       47.06      2.61 o 
   2   6   4      315.01      333.86      5.34 o 
   3   6   4       91.65      100.28      2.79 o 
   4   6   4        7.23        4.42      1.38 o 
   5   6   4       60.53       66.26      1.85 o 
   6   6   4        0.31        1.29      0.79 o 
   7   6   4      125.91      111.32      4.68 o 
   8   6   4        3.68        2.59      1.58 o 
  -7   7   4      211.65      190.88      4.30 o 
  -6   7   4      262.58      273.40      5.26 o 
  -5   7   4       58.84       54.62      2.88 o 
  -4   7   4      234.52      233.72      4.79 o 
  -3   7   4       30.11       36.15      1.59 o 
  -2   7   4      290.17      257.21      4.60 o 
  -1   7   4       64.44       69.05      4.01 o 
   0   7   4       44.21       49.24      3.17 o 
   1   7   4      178.29      192.97      6.00 o 
   2   7   4       78.21       89.01      3.89 o 
   3   7   4      137.28      155.17      5.33 o 
   4   7   4      358.94      361.16      8.89 o 
   5   7   4       47.54       48.92      2.23 o 
   6   7   4      231.98      244.62      5.88 o 
   7   7   4      165.24      169.74      4.62 o 
   8   7   4       95.49       93.36      5.96 o 
  -6   8   4      347.62      344.77      7.30 o 
  -5   8   4        3.02        3.67      0.75 o 
  -4   8   4       16.47       14.57      1.19 o 
  -3   8   4       99.84      104.38      3.11 o 
  -2   8   4       59.71       69.74      2.35 o 
  -1   8   4      202.94      194.31      3.38 o 
   0   8   4      204.81      186.92      6.82 o 
   1   8   4      480.63      446.66     10.09 o 
   2   8   4      280.31      267.46      5.52 o 
   3   8   4       29.12       27.94      1.44 o 
   4   8   4       10.09        7.74      1.80 o 
   5   8   4       57.42       53.55      2.90 o 
   6   8   4       79.55       92.17      4.79 o 
   7   8   4      237.48      258.91      6.32 o 
   8   8   4       42.95       39.16      3.71 o 
  -5   9   4        5.81        6.56      1.15 o 
  -4   9   4      276.99      270.96      4.10 o 
  -3   9   4      434.43      413.43      5.87 o 
  -2   9   4       78.53       68.83      2.44 o 
  -1   9   4       24.83       24.33      1.83 o 
   0   9   4     1642.13     1632.86     54.79 o 
   1   9   4     1716.64     1719.14     14.75 o 
   2   9   4      102.51      116.13      5.95 o 
   3   9   4       62.66       70.34      2.89 o 
   4   9   4       11.16        5.53      1.41 o 
   5   9   4        5.08        7.15      1.29 o 
   6   9   4      126.66      131.43      5.39 o 
   7   9   4       34.68       43.18      2.03 o 
  -4  10   4        0.01        0.04      0.43 o 
  -3  10   4       38.57       37.69      3.16 o 
  -2  10   4      297.29      303.39      9.57 o 
  -1  10   4      236.29      238.89      8.57 o 
   0  10   4       81.93       83.65      4.97 o 
   1  10   4      284.38      297.35      6.89 o 
   2  10   4      597.59      574.67     12.17 o 
   3  10   4        1.58        1.02      0.94 o 
   4  10   4      118.88      116.34      4.13 o 
   5  10   4       53.71       59.69      3.96 o 
   6  10   4       76.79       78.24      3.76 o 
   7  10   4       37.51       40.35      3.93 o 
  -3  11   4      259.10      247.54     14.10 o 
  -2  11   4        3.45        3.50      1.15 o 
  -1  11   4      115.89      115.47      5.67 o 
   0  11   4       67.12       68.86      4.37 o 
   1  11   4       34.53       31.66      2.83 o 
   2  11   4      130.55      133.30      6.04 o 
   3  11   4      265.12      292.97      7.94 o 
   4  11   4      158.19      161.03      6.52 o 
   5  11   4      470.33      470.14      9.73 o 
   6  11   4        1.10        1.78      0.62 o 
  -3  12   4      122.39      125.09      3.42 o 
  -2  12   4      269.67      274.27      9.81 o 
  -1  12   4      400.92      412.83      6.52 o 
   0  12   4       80.87       88.50      3.17 o 
   1  12   4      396.41      393.21      6.49 o 
   2  12   4       33.75       32.99      2.72 o 
   3  12   4       26.63       30.80      2.24 o 
   4  12   4       64.45       65.93      3.57 o 
   5  12   4      231.91      251.53      5.67 o 
  -1  13   4        3.47        3.72      0.49 o 
   0  13   4       46.11       51.64      1.87 o 
   1  13   4       54.96       57.41      3.03 o 
   2  13   4      144.22      154.70      4.54 o 
   3  13   4       82.24       92.97      3.59 o 
   4  13   4      125.33      123.56      3.48 o 
  -2 -11   5        6.73        9.84      0.67 o 
  -1 -11   5      127.29      100.75      4.31 o 
  -4 -10   5      149.86      138.95      3.29 o 
  -3 -10   5      223.01      229.02      5.85 o 
  -2 -10   5       42.17       56.37      3.17 o 
  -1 -10   5      375.91      359.02      8.06 o 
   0 -10   5      160.92      177.31      5.57 o 
   1 -10   5      434.61      418.42      7.94 o 
   2 -10   5        5.91        8.07      0.98 o 
  -4  -9   5       58.60       54.69      2.89 o 
  -3  -9   5       40.83       40.40      3.03 o 
  -2  -9   5       18.04       18.40      2.22 o 
  -1  -9   5      490.32      535.75     11.65 o 
   0  -9   5        0.19        1.65      1.03 o 
   1  -9   5       34.22       38.95      3.10 o 
   2  -9   5      237.93      249.52      7.11 o 
   3  -9   5       44.61       36.14      2.32 o 
  -6  -8   5      197.45      183.62      4.28 o 
  -5  -8   5       48.95       48.79      1.98 o 
  -4  -8   5       15.17       15.98      1.20 o 
  -3  -8   5       96.09       93.72      4.98 o 
  -2  -8   5      119.87      122.15      5.85 o 
  -1  -8   5       89.24       82.40      4.93 o 
   0  -8   5       23.47       26.99      2.89 o 
   1  -8   5      238.07      208.66      5.22 o 
   2  -8   5       96.65       84.49      3.32 o 
   3  -8   5       18.94       16.80      1.41 o 
   4  -8   5      118.82      110.80      2.93 o 
  -7  -7   5       86.07       88.34      2.88 o 
  -6  -7   5       69.76       62.58      3.37 o 
  -5  -7   5       36.61       32.96      1.97 o 
  -4  -7   5        0.04        0.77      0.45 o 
  -3  -7   5      298.24      299.81      6.11 o 
  -2  -7   5      307.18      313.30      9.39 o 
  -1  -7   5      813.05      817.98     10.64 o 
   0  -7   5      167.70      159.07      4.63 o 
   1  -7   5       26.49       32.45      2.18 o 
   2  -7   5      197.22      196.12      5.47 o 
   3  -7   5       41.39       38.42      2.44 o 
   4  -7   5       11.27       14.60      1.41 o 
   5  -7   5       19.74       17.54      1.50 o 
  -7  -6   5       70.69       68.49      2.14 o 
  -6  -6   5       86.00       86.72      3.99 o 
  -5  -6   5        6.56        6.06      1.42 o 
  -4  -6   5        2.70        5.17      1.53 o 
  -3  -6   5      476.77      464.38     10.90 o 
  -2  -6   5      524.43      493.97      6.36 o 
  -1  -6   5       15.68       18.58      1.32 o 
   0  -6   5      180.15      160.53      3.24 o 
   1  -6   5        1.45        1.81      0.41 o 
   2  -6   5       16.87       21.68      1.93 o 
   3  -6   5       18.70       30.94      3.38 o 
   4  -6   5        0.53        0.66      0.95 o 
   5  -6   5       44.88       43.30      2.38 o 
   6  -6   5      244.45      234.79      3.92 o 
  -7  -5   5      123.80      130.91      4.81 o 
  -6  -5   5        0.92        1.46      0.91 o 
  -5  -5   5       19.61       19.19      2.41 o 
  -4  -5   5      479.56      503.60      7.94 o 
  -3  -5   5        0.48        0.25      0.58 o 
  -2  -5   5     1099.97     1098.51     18.13 o 
  -1  -5   5        9.83        8.31      1.46 o 
   0  -5   5       32.30       22.95      2.34 o 
   1  -5   5      105.30      105.67      2.92 o 
   2  -5   5      950.39      933.03      7.91 o 
   3  -5   5       30.34       25.89      2.09 o 
   4  -5   5        7.63        8.21      5.22 o 
   5  -5   5      345.06      356.76     10.98 o 
   6  -5   5        0.47        0.67      0.75 o 
  -8  -4   5       37.37       39.28      1.46 o 
  -7  -4   5       34.40       31.63      2.71 o 
  -6  -4   5      383.54      346.06      9.81 o 
  -5  -4   5      496.20      516.19     12.19 o 
  -4  -4   5       49.68       57.93      2.04 o 
  -3  -4   5       26.90       24.35      1.39 o 
  -2  -4   5      276.09      273.46      6.78 o 
  -1  -4   5      102.12      116.77      4.76 o 
   0  -4   5      308.14      282.08      7.64 o 
   1  -4   5        0.86        2.94      1.32 o 
   2  -4   5      388.46      398.26      7.75 o 
   3  -4   5      227.38      208.33      4.19 o 
   4  -4   5      740.25      699.07     12.80 o 
   5  -4   5      753.61      736.35     13.35 o 
   6  -4   5       19.66       21.34      2.75 o 
   7  -4   5       46.74       53.90      2.95 o 
  -8  -3   5       93.25       88.69      5.59 o 
  -7  -3   5      150.73      156.62      6.27 o 
  -6  -3   5       36.30       41.23      3.54 o 
  -5  -3   5      125.84      126.29      6.43 o 
  -4  -3   5      202.82      216.37      3.64 o 
  -3  -3   5       21.54       21.62      1.25 o 
  -2  -3   5       57.92       51.37      1.72 o 
  -1  -3   5     1101.33     1091.78      7.52 o 
   0  -3   5      178.01      180.16      3.36 o 
   1  -3   5      222.56      250.08      7.79 o 
   2  -3   5       61.08       62.95      2.90 o 
   3  -3   5      240.17      249.13      5.87 o 
   4  -3   5       19.58       18.37      1.37 o 
   5  -3   5      402.54      390.54      7.64 o 
   6  -3   5      150.63      151.94      6.98 o 
   7  -3   5       38.21       42.78      2.87 o 
  -8  -2   5      220.37      207.41     20.23 o 
  -7  -2   5      245.18      245.82      8.08 o 
  -6  -2   5      719.08      665.74     14.20 o 
  -5  -2   5      404.68      390.45      6.03 o 
  -4  -2   5       10.18       10.06      0.94 o 
  -3  -2   5      760.99      844.48     17.50 o 
  -2  -2   5        8.90       12.25      0.78 o 
  -1  -2   5      343.68      364.43      5.91 o 
   0  -2   5     2262.52     2263.16     37.13 o 
   1  -2   5     1837.62     1892.63     11.44 o 
   2  -2   5      639.33      669.64      6.73 o 
   3  -2   5      827.00      857.78     14.34 o 
   4  -2   5      546.24      566.34      8.34 o 
   5  -2   5       76.33       81.64      3.55 o 
   6  -2   5       22.52       22.08      2.95 o 
   7  -2   5       80.57       78.46      4.72 o 
   8  -2   5       63.03       54.56      2.63 o 
  -8  -1   5        1.59        1.16      0.61 o 
  -7  -1   5      116.67      115.71      5.63 o 
  -6  -1   5      299.09      282.44      9.28 o 
  -5  -1   5       39.65       39.23      1.93 o 
  -4  -1   5      210.62      186.71      3.82 o 
  -3  -1   5      536.57      579.97      5.85 o 
  -2  -1   5       64.74       54.35      1.51 o 
  -1  -1   5       50.42       67.31      1.23 o 
   0  -1   5     1253.45     1247.46      5.70 o 
   1  -1   5      214.09      219.56      2.62 o 
   2  -1   5      302.54      296.16     11.19 o 
   3  -1   5       21.60       33.08      2.87 o 
   4  -1   5      792.54      808.73     12.33 o 
   5  -1   5      238.92      219.37      4.46 o 
   6  -1   5       10.72       11.61      1.48 o 
   7  -1   5      171.37      177.66      7.83 o 
   8  -1   5      270.10      256.58      6.71 o 
  -8   0   5       53.93       49.74      2.72 o 
  -7   0   5       90.00       82.82      4.68 o 
  -6   0   5        0.33        1.05      0.95 o 
  -5   0   5      159.90      154.91      3.34 o 
  -4   0   5      412.09      467.43      9.04 o 
  -3   0   5      739.50      795.32     13.30 o 
  -2   0   5      146.63      156.51      2.55 o 
  -1   0   5     2208.80     2065.96      7.50 o 
   0   0   5     2108.29     1953.76      7.33 o 
   1   0   5       27.82       15.22      0.88 o 
   2   0   5      480.53      546.00      4.01 o 
   3   0   5     3264.72     3451.61     13.04 o 
   4   0   5        9.71       10.98      1.50 o 
   5   0   5      108.06      112.55      3.46 o 
   6   0   5       71.08       64.85      3.32 o 
   7   0   5       92.43       83.18      5.66 o 
   8   0   5       52.84       54.60      3.60 o 
  -8   1   5        4.73        4.44      0.85 o 
  -7   1   5       36.54       44.37      3.30 o 
  -6   1   5      127.35      116.27      4.08 o 
  -5   1   5      374.09      375.10      6.50 o 
  -4   1   5      347.58      332.89      5.28 o 
  -3   1   5      722.11      786.19     10.36 o 
  -2   1   5      131.62      124.04      3.62 o 
  -1   1   5     2161.45     2069.27      8.92 o 
   0   1   5      362.47      372.94      3.02 o 
   1   1   5     9053.13     8015.75     21.00 o 
   2   1   5        3.46       44.80     24.46 o 
   3   1   5       66.38       48.10      1.54 o 
   4   1   5      259.01      229.33      3.99 o 
   5   1   5      483.84      485.22      6.49 o 
   6   1   5      100.84       99.50      4.07 o 
   7   1   5        1.18        0.94      1.15 o 
   8   1   5        0.01        0.18      0.77 o 
  -8   2   5      238.99      232.91      4.39 o 
  -7   2   5       57.01       57.22      2.56 o 
  -6   2   5      223.23      206.10      6.65 o 
  -5   2   5        9.92       12.89      0.94 o 
  -4   2   5      302.89      312.66      7.59 o 
  -3   2   5       37.08       48.16      2.62 o 
  -2   2   5        0.82        2.18      0.40 o 
  -1   2   5      330.90      301.08      7.59 o 
   0   2   5     1873.13     1783.04      6.06 o 
   1   2   5     1751.06     1773.82      5.39 o 
   2   2   5     2661.58     2622.10     15.31 o 
   3   2   5      162.53      209.65      3.24 o 
   4   2   5        1.08        0.81      0.35 o 
   5   2   5       18.80       13.17      0.81 o 
   6   2   5      194.87      180.40      4.74 o 
   7   2   5       15.36       12.16      2.36 o 
   8   2   5       21.76       20.79      2.57 o 
  -7   3   5      156.48      180.67      4.24 o 
  -6   3   5      139.69      142.28      4.66 o 
  -5   3   5      753.88      762.88     12.89 o 
  -4   3   5       99.87       73.07      3.79 o 
  -3   3   5        0.88        3.37      0.58 o 
  -2   3   5     1013.38     1093.58     18.40 o 
  -1   3   5     2582.12     2603.56     29.61 o 
   0   3   5       36.65       27.96      1.02 o 
   1   3   5       31.33       22.16      1.47 o 
   2   3   5      392.70      425.62      4.16 o 
   3   3   5      484.12      489.10     26.31 o 
   4   3   5       41.32       43.34      1.85 o 
   5   3   5       46.93       37.59      1.51 o 
   6   3   5      115.31      124.18      5.14 o 
   7   3   5      491.92      471.16     13.83 o 
   8   3   5        0.31       -0.97      0.97 o 
  -8   4   5      100.64      113.36      3.39 o 
  -7   4   5        1.33        2.00      0.86 o 
  -6   4   5       23.43       29.36      2.30 o 
  -5   4   5     1043.90     1037.69     12.23 o 
  -4   4   5      337.22      350.83      5.32 o 
  -3   4   5     1219.90     1327.73     15.96 o 
  -2   4   5     1134.45     1402.27     14.54 o 
  -1   4   5      108.69      100.70      3.33 o 
   0   4   5     1136.33     1121.70     28.80 o 
   1   4   5       23.35       20.58      2.13 o 
   2   4   5       13.67       14.29      0.86 o 
   3   4   5        0.47        1.56      0.38 o 
   4   4   5        0.33        6.02      1.72 o 
   5   4   5     1695.77     1656.97     11.43 o 
   6   4   5       61.80       69.95      3.80 o 
   7   4   5       16.70       19.32      2.21 o 
   8   4   5      264.23      264.71      8.80 o 
  -7   5   5      127.49      124.14      3.56 o 
  -6   5   5      249.09      236.94      8.83 o 
  -5   5   5      228.46      258.04      9.74 o 
  -4   5   5      705.83      737.29      7.91 o 
  -3   5   5       93.93       98.08      4.63 o 
  -2   5   5      298.99      359.78      8.11 o 
  -1   5   5      275.58      310.55      6.73 o 
   0   5   5       15.62        3.56      0.89 o 
   1   5   5        5.64        2.29      0.69 o 
   2   5   5     2619.92     2758.11     12.81 o 
   3   5   5      837.98      838.05     16.44 o 
   4   5   5      337.24      349.12     12.12 o 
   5   5   5      130.50      112.40      2.64 o 
   6   5   5        6.74        7.94      1.38 o 
   7   5   5       17.51       17.35      2.00 o 
   8   5   5        1.40        2.15      1.03 o 
  -7   6   5        8.16        7.66      0.80 o 
  -6   6   5      361.59      363.59      7.10 o 
  -5   6   5        1.47        6.55      1.70 o 
  -4   6   5      305.39      309.56     10.45 o 
  -3   6   5      689.02      734.59     15.24 o 
  -2   6   5       15.10       10.66      1.59 o 
  -1   6   5       74.66       63.84      3.43 o 
   0   6   5        5.45        1.22      0.46 o 
   1   6   5      207.99      222.58      6.05 o 
   2   6   5      144.43      142.62     12.88 o 
   3   6   5       92.28       87.24      3.20 o 
   4   6   5      172.65      192.47      4.43 o 
   5   6   5      328.76      328.07      4.07 o 
   6   6   5        5.96        7.15      1.76 o 
   7   6   5      231.76      223.73      6.70 o 
   8   6   5        0.08        1.09      0.85 o 
  -6   7   5      138.22      137.06      3.79 o 
  -5   7   5       23.70       28.78      2.14 o 
  -4   7   5      115.25      132.74      4.70 o 
  -3   7   5      290.50      320.75      5.53 o 
  -2   7   5       76.36       75.62      2.53 o 
  -1   7   5      607.56      626.84     11.87 o 
   0   7   5       37.28       40.73      2.86 o 
   1   7   5      991.34     1004.63     13.64 o 
   2   7   5        2.25        4.08      0.65 o 
   3   7   5      405.47      425.05      5.33 o 
   4   7   5       77.25       71.49      4.88 o 
   5   7   5        2.97        4.15      0.72 o 
   6   7   5      127.01      135.00      4.31 o 
   7   7   5      690.91      671.74     17.43 o 
   8   7   5       56.69       53.04      4.36 o 
  -6   8   5        1.43        1.22      0.36 o 
  -5   8   5      180.90      187.29      5.56 o 
  -4   8   5     1018.71     1036.73     20.27 o 
  -3   8   5      215.51      227.53      5.71 o 
  -2   8   5        9.93       11.18      0.88 o 
  -1   8   5      209.30      198.71      3.43 o 
   0   8   5       11.87       15.44      1.40 o 
   1   8   5      152.88      167.54      6.57 o 
   2   8   5      302.25      354.68      9.39 o 
   3   8   5      177.38      161.97      4.36 o 
   4   8   5        3.24        5.59      0.92 o 
   5   8   5       34.85       34.97      1.94 o 
   6   8   5      445.05      442.28      8.27 o 
   7   8   5        1.08        0.52      1.08 o 
  -5   9   5       30.29       25.65      1.83 o 
  -4   9   5      177.67      172.86      4.49 o 
  -3   9   5     1119.97     1102.67     12.33 o 
  -2   9   5     1782.18     1754.05     15.54 o 
  -1   9   5      164.00      164.83      5.32 o 
   0   9   5      106.56       93.62      3.55 o 
   1   9   5      882.47      869.92     10.67 o 
   2   9   5        9.15       15.47      1.47 o 
   3   9   5      281.98      293.84      9.40 o 
   4   9   5      109.16       88.71      5.38 o 
   5   9   5        1.98        3.80      0.91 o 
   6   9   5      219.32      239.12      6.92 o 
   7   9   5      378.86      443.39     13.12 o 
  -4  10   5       15.96       18.92      1.87 o 
  -3  10   5      114.22      100.84      3.33 o 
  -2  10   5       16.80       13.04      1.76 o 
  -1  10   5      551.50      543.75     11.52 o 
   0  10   5        5.24        5.57      1.31 o 
   1  10   5       97.44       98.86      4.08 o 
   2  10   5       63.51       66.95      4.39 o 
   3  10   5        3.22        2.94      0.68 o 
   4  10   5        0.38       -0.36      0.78 o 
   5  10   5       15.13       12.96      1.34 o 
   6  10   5       74.34       74.53      3.51 o 
   7  10   5       10.52       12.90      2.29 o 
  -4  11   5        1.48        1.05      0.39 o 
  -3  11   5       73.84       67.59      2.37 o 
  -2  11   5       48.64       50.48      3.60 o 
  -1  11   5       20.64       21.05      2.51 o 
   0  11   5       87.78       86.87      3.25 o 
   1  11   5       26.45       29.74      1.90 o 
   2  11   5       34.04       30.04      2.75 o 
   3  11   5       24.33       21.44      1.59 o 
   4  11   5        9.11        8.09      1.07 o 
   5  11   5       63.58       57.24      3.37 o 
   6  11   5      188.80      189.96      4.53 o 
  -3  12   5        3.60        6.98      0.90 o 
  -2  12   5       13.99       12.33      1.05 o 
  -1  12   5      531.79      550.80     10.65 o 
   0  12   5      102.98      100.52      4.61 o 
   1  12   5      117.44      119.80      3.57 o 
   2  12   5      711.87      732.87     12.56 o 
   3  12   5       32.78       37.33      2.41 o 
   4  12   5       11.49       10.24      1.54 o 
   5  12   5       48.99       55.73      2.67 o 
  -1  13   5        1.27        0.75      0.33 o 
   0  13   5       19.02       15.89      1.08 o 
   1  13   5       36.81       41.38      2.62 o 
   2  13   5       71.06       77.87      3.25 o 
   3  13   5      216.87      229.84      5.83 o 
   4  13   5      251.33      256.41      5.18 o 
  -3 -10   6       78.96       77.05      2.76 o 
  -2 -10   6       68.08       61.98      1.99 o 
  -1 -10   6      719.23      648.81      9.43 o 
   0 -10   6       99.52      106.44      3.73 o 
   1 -10   6      104.42      117.28      3.52 o 
  -4  -9   6       49.47       50.17      2.44 o 
  -3  -9   6      268.81      267.49      6.87 o 
  -2  -9   6      247.29      234.11      6.91 o 
  -1  -9   6      280.30      247.22      7.32 o 
   0  -9   6       41.13       40.86      3.04 o 
   1  -9   6       52.84       54.26      3.29 o 
   2  -9   6       21.98       22.02      1.94 o 
   3  -9   6       96.18      108.30      3.32 o 
  -5  -8   6       10.07       12.49      1.25 o 
  -4  -8   6        1.36        2.05      0.73 o 
  -3  -8   6        0.51        1.44      0.80 o 
  -2  -8   6      199.99      195.00      7.10 o 
  -1  -8   6      107.08      116.94      5.67 o 
   0  -8   6       36.75       36.35      3.23 o 
   1  -8   6      137.84      151.75      6.46 o 
   2  -8   6      367.22      381.85      9.67 o 
   3  -8   6        6.27        7.05      0.84 o 
   4  -8   6        0.09        0.47      0.44 o 
  -6  -7   6       22.78       22.85      1.84 o 
  -5  -7   6       48.46       50.23      2.04 o 
  -4  -7   6        5.83        5.33      0.72 o 
  -3  -7   6        8.47       10.07      1.14 o 
  -2  -7   6       44.77       41.50      3.41 o 
  -1  -7   6       87.03      106.94      3.89 o 
   0  -7   6       18.86       22.77      1.80 o 
   1  -7   6        0.67        0.80      0.79 o 
   2  -7   6      342.52      338.92      6.77 o 
   3  -7   6      166.29      169.56      4.64 o 
   4  -7   6       15.82       14.27      1.37 o 
   5  -7   6       34.40       32.40      1.32 o 
  -7  -6   6        7.02        5.99      0.89 o 
  -6  -6   6      110.61      108.43      4.73 o 
  -5  -6   6      167.37      180.45      5.02 o 
  -4  -6   6       71.80       69.59      2.08 o 
  -3  -6   6        1.60        3.89      2.44 o 
  -2  -6   6     1567.03     1570.65     11.68 o 
  -1  -6   6      281.30      295.03     12.11 o 
   0  -6   6      308.06      298.41      5.23 o 
   1  -6   6      169.67      141.74      4.50 o 
   2  -6   6       96.32      100.02      3.92 o 
   3  -6   6      140.80      134.32      4.62 o 
   4  -6   6      358.66      336.77      7.47 o 
   5  -6   6       95.40       90.39      5.45 o 
  -7  -5   6        7.69        7.16      0.77 o 
  -6  -5   6      751.48      756.35     12.32 o 
  -5  -5   6      597.68      599.21     12.58 o 
  -4  -5   6       65.69       65.13      2.29 o 
  -3  -5   6       48.62       44.24      2.37 o 
  -2  -5   6        5.64        4.46      0.68 o 
  -1  -5   6      488.51      474.42      5.32 o 
   0  -5   6     1434.93     1459.18     11.27 o 
   1  -5   6      243.94      228.84      5.71 o 
   2  -5   6      336.26      333.48      7.59 o 
   3  -5   6      346.99      346.96     11.30 o 
   4  -5   6       11.28       10.21      1.22 o 
   5  -5   6       17.51       17.68      2.45 o 
   6  -5   6       92.68       98.88      4.03 o 
  -7  -4   6        0.08       -0.07      0.40 o 
  -6  -4   6      191.87      191.25      6.96 o 
  -5  -4   6      251.22      233.26      5.59 o 
  -4  -4   6      133.23      123.06      2.61 o 
  -3  -4   6       24.29       27.95      1.43 o 
  -2  -4   6      380.07      375.26      8.50 o 
  -1  -4   6       23.78       27.56      2.55 o 
   0  -4   6      248.49      285.88      8.28 o 
   1  -4   6      593.64      595.81     12.43 o 
   2  -4   6        9.40       10.98      1.04 o 
   3  -4   6        2.71        6.05      0.71 o 
   4  -4   6      141.14      154.27      6.02 o 
   5  -4   6       26.71       24.48      1.91 o 
   6  -4   6        0.54        2.35      1.14 o 
   7  -4   6       12.35       12.20      0.86 o 
  -8  -3   6       68.57       67.80      2.73 o 
  -7  -3   6       28.31       26.76      2.47 o 
  -6  -3   6      116.26      110.21      5.65 o 
  -5  -3   6        4.39        3.64      1.22 o 
  -4  -3   6       57.70       53.46      1.95 o 
  -3  -3   6      322.32      333.34      7.92 o 
  -2  -3   6      174.52      197.23      5.87 o 
  -1  -3   6       21.86       19.85      1.46 o 
   0  -3   6       17.43       12.04      1.68 o 
   1  -3   6        1.33        2.19      0.73 o 
   2  -3   6      264.47      255.02      5.39 o 
   3  -3   6      266.84      267.41      5.23 o 
   4  -3   6       43.43       50.94      3.56 o 
   5  -3   6      219.01      219.93      7.52 o 
   6  -3   6        0.60        2.87      0.96 o 
   7  -3   6        3.02        4.76      1.16 o 
  -8  -2   6        1.11        1.48      0.59 o 
  -7  -2   6       45.04       40.41      3.19 o 
  -6  -2   6      487.70      475.15     11.97 o 
  -5  -2   6        7.79        7.36      1.21 o 
  -4  -2   6       18.75       23.50      1.25 o 
  -3  -2   6       66.12       60.82      3.30 o 
  -2  -2   6        8.09        6.70      1.10 o 
  -1  -2   6      325.87      312.72      4.92 o 
   0  -2   6     2113.22     2128.98     19.45 o 
   1  -2   6     1447.34     1417.31     15.45 o 
   2  -2   6        5.91        7.26      1.54 o 
   3  -2   6     2142.17     2139.85     30.56 o 
   4  -2   6     1513.09     1485.16     18.81 o 
   5  -2   6      225.82      222.74     10.08 o 
   6  -2   6       31.47       29.36      2.12 o 
   7  -2   6        0.32        0.13      0.65 o 
  -8  -1   6       84.10       96.71      3.67 o 
  -7  -1   6      127.73      127.92      5.68 o 
  -6  -1   6        0.75       -0.30      0.92 o 
  -5  -1   6        1.66        1.95      0.44 o 
  -4  -1   6       54.11       52.95      2.07 o 
  -3  -1   6       50.93       45.82      1.69 o 
  -2  -1   6      110.32       98.04      3.74 o 
  -1  -1   6       45.75       40.64      1.65 o 
   0  -1   6     1842.42     1812.02     12.60 o 
   1  -1   6      468.21      511.47      8.18 o 
   2  -1   6       18.89       17.45      0.95 o 
   3  -1   6       68.22       82.31      3.47 o 
   4  -1   6       35.53       37.65      2.37 o 
   5  -1   6      431.85      428.68     10.11 o 
   6  -1   6      326.23      311.13      7.73 o 
   7  -1   6       69.55       65.38      4.47 o 
  -8   0   6      128.92      141.44      4.35 o 
  -7   0   6      100.24       97.98      4.95 o 
  -6   0   6      216.87      203.71      7.85 o 
  -5   0   6       80.22       79.74      2.41 o 
  -4   0   6       33.32       29.34      1.56 o 
  -3   0   6       17.37       19.57      1.11 o 
  -2   0   6      154.84      154.22      2.57 o 
  -1   0   6     1739.33     1698.81     13.32 o 
   0   0   6     1317.93     1238.01      6.52 o 
   1   0   6       35.34       47.43      1.69 o 
   2   0   6      283.65      302.74      5.94 o 
   3   0   6        2.18        2.35      0.66 o 
   4   0   6      113.31       99.89      4.48 o 
   5   0   6       42.29       29.66      1.68 o 
   6   0   6      294.95      276.88      6.79 o 
   7   0   6       13.63       11.84      2.19 o 
   8   0   6       21.90       16.31      1.84 o 
  -8   1   6       24.49       21.05      1.58 o 
  -7   1   6      180.54      167.75      6.28 o 
  -6   1   6       92.47       99.24      5.42 o 
  -5   1   6       25.06       27.29      1.78 o 
  -4   1   6      115.35      113.12      3.13 o 
  -3   1   6      294.90      278.97      4.29 o 
  -2   1   6      356.47      406.09      4.32 o 
  -1   1   6      211.09      203.44      4.81 o 
   0   1   6      696.71      693.77      4.67 o 
   1   1   6       62.09       59.53      1.85 o 
   2   1   6      794.01      794.37      9.90 o 
   3   1   6       15.92       10.44      1.33 o 
   4   1   6      228.78      205.23      6.48 o 
   5   1   6      826.33      795.46      8.53 o 
   6   1   6        1.26        2.44      0.88 o 
   7   1   6       20.86       22.13      2.99 o 
   8   1   6       21.10       21.26      2.35 o 
  -7   2   6        0.92        1.06      0.78 o 
  -6   2   6      160.06      150.21      4.53 o 
  -5   2   6      728.45      743.13      7.76 o 
  -4   2   6      376.00      389.15      6.21 o 
  -3   2   6       18.72       12.57      1.44 o 
  -2   2   6        0.73        4.38      0.79 o 
  -1   2   6       54.60       71.14      1.55 o 
   0   2   6       35.04       20.47      0.76 o 
   1   2   6      316.44      282.26      2.76 o 
   2   2   6       14.56        9.74      0.56 o 
   3   2   6       18.54       17.71      1.71 o 
   4   2   6      258.54      261.16      7.30 o 
   5   2   6       76.57       81.22      2.46 o 
   6   2   6      123.47      121.83      4.49 o 
   7   2   6        2.18        2.88      1.38 o 
   8   2   6        6.63        8.04      1.57 o 
  -8   3   6       44.34       45.05      2.36 o 
  -7   3   6       35.21       36.41      2.34 o 
  -6   3   6       65.63       56.63      2.82 o 
  -5   3   6      150.23      154.01      3.12 o 
  -4   3   6     3443.80     3392.70     19.50 o 
  -3   3   6     1729.21     1716.64     16.68 o 
  -2   3   6      259.24      284.55      4.12 o 
  -1   3   6      762.59      843.29     17.20 o 
   0   3   6      233.39      222.02      3.54 o 
   1   3   6       39.69       38.45      4.50 o 
   2   3   6      767.35      712.48      9.80 o 
   3   3   6      226.63      255.16      8.57 o 
   4   3   6      597.58      599.96     26.31 o 
   5   3   6     1502.04     1588.53     12.65 o 
   6   3   6      360.38      367.56      6.74 o 
   7   3   6       57.83       47.76      4.41 o 
   8   3   6       36.01       36.94      3.27 o 
  -7   4   6       70.52       80.08      3.96 o 
  -6   4   6      161.50      148.50      4.39 o 
  -5   4   6        0.57        1.43      0.78 o 
  -4   4   6       15.52       18.27      1.26 o 
  -3   4   6        0.82        2.39      0.77 o 
  -2   4   6     1867.23     2017.47     69.33 o 
  -1   4   6       97.77      103.63      2.32 o 
   0   4   6       25.43       47.83      1.50 o 
   1   4   6      564.15      550.36      8.83 o 
   2   4   6       47.38       47.67      1.55 o 
   3   4   6      663.38      712.90      7.78 o 
   4   4   6       23.50       32.61      1.63 o 
   5   4   6        0.39        1.61      0.49 o 
   6   4   6       85.22      101.19      4.61 o 
   7   4   6      310.39      276.81      7.73 o 
   8   4   6       63.39       73.31      4.56 o 
  -7   5   6       20.21       23.32      1.50 o 
  -6   5   6       94.49      101.40      5.52 o 
  -5   5   6      663.76      696.02     10.95 o 
  -4   5   6      220.61      226.10      4.45 o 
  -3   5   6      292.31      325.22      7.91 o 
  -2   5   6       39.12       61.05      3.30 o 
  -1   5   6     1058.20     1207.63     29.53 o 
   0   5   6       34.79       30.39      1.50 o 
   1   5   6     2089.77     2069.08     18.38 o 
   2   5   6      677.34      684.19      6.51 o 
   3   5   6      261.34      245.78      4.19 o 
   4   5   6      164.81      161.52      3.85 o 
   5   5   6     1493.58     1511.36     12.23 o 
   6   5   6       98.25       86.38      4.22 o 
   7   5   6      119.64      111.86      4.86 o 
   8   5   6       39.85       40.17      3.33 o 
  -7   6   6        3.19        4.10      0.58 o 
  -6   6   6       16.45       21.51      1.76 o 
  -5   6   6       10.29       10.48      2.04 o 
  -4   6   6      332.82      332.33     10.66 o 
  -3   6   6      568.93      590.48      8.40 o 
  -2   6   6       69.67       63.03      3.64 o 
  -1   6   6      565.88      551.98      9.90 o 
   0   6   6     1235.49     1268.08     10.61 o 
   1   6   6      458.41      481.45      9.66 o 
   2   6   6      269.60      287.12      4.65 o 
   3   6   6     1368.48     1447.19     37.10 o 
   4   6   6       60.64       66.94      2.19 o 
   5   6   6      297.06      308.40      4.99 o 
   6   6   6      526.85      514.98     25.49 o 
   7   6   6      116.12      115.99      4.84 o 
   8   6   6        3.21        5.14      1.30 o 
  -6   7   6       81.66       72.64      2.76 o 
  -5   7   6       32.77       31.42      2.25 o 
  -4   7   6       14.75       12.10      1.51 o 
  -3   7   6       89.51       76.57      2.69 o 
  -2   7   6      512.86      505.01      6.85 o 
  -1   7   6       27.43       29.89      2.60 o 
   0   7   6       79.17       67.75      3.59 o 
   1   7   6      954.65      999.32     14.61 o 
   2   7   6      432.01      411.64      9.33 o 
   3   7   6       25.91       26.21      1.37 o 
   4   7   6      244.99      264.12      4.63 o 
   5   7   6       66.54       76.97      5.24 o 
   6   7   6       36.28       40.28      3.93 o 
   7   7   6       34.12       39.79      3.97 o 
  -6   8   6       70.31       72.80      2.20 o 
  -5   8   6       18.42       13.65      1.35 o 
  -4   8   6       68.58       60.66      3.04 o 
  -3   8   6       11.94       16.36      1.66 o 
  -2   8   6        0.92        2.94      0.63 o 
  -1   8   6      315.59      308.22      6.20 o 
   0   8   6       17.99       18.72      1.53 o 
   1   8   6      122.69       96.17      3.34 o 
   2   8   6       32.43       39.43      3.26 o 
   3   8   6       91.70       89.43      5.14 o 
   4   8   6       10.13        5.01      1.43 o 
   5   8   6      102.35      117.22      4.13 o 
   6   8   6        1.22        1.43      1.14 o 
   7   8   6       31.41       33.59      2.43 o 
  -5   9   6        2.19        1.76      0.42 o 
  -4   9   6      113.06      117.03      3.94 o 
  -3   9   6        0.09        0.30      0.57 o 
  -2   9   6      532.01      517.13     11.94 o 
  -1   9   6      783.97      790.46     14.53 o 
   0   9   6      215.21      210.12      5.32 o 
   1   9   6        9.50        8.62      1.15 o 
   2   9   6      105.69      112.54      3.89 o 
   3   9   6       84.68       65.38      4.55 o 
   4   9   6       81.21       68.83      4.83 o 
   5   9   6      267.96      270.92      6.59 o 
   6   9   6       18.10       19.30      1.89 o 
   7   9   6      164.97      194.01      8.25 o 
  -4  10   6      166.77      157.48      3.52 o 
  -3  10   6      131.18      114.53      4.91 o 
  -2  10   6      487.90      468.24     10.70 o 
  -1  10   6       13.14       11.06      1.82 o 
   0  10   6      333.99      325.61      9.48 o 
   1  10   6      128.51      121.57      5.89 o 
   2  10   6       39.64       41.67      3.57 o 
   3  10   6        2.27        3.17      1.19 o 
   4  10   6      161.88      180.22      7.47 o 
   5  10   6       19.30       18.11      1.54 o 
   6  10   6      103.79      104.30      3.82 o 
  -4  11   6       34.10       33.94      1.83 o 
  -3  11   6        0.52        1.03      0.69 o 
  -2  11   6      285.70      302.61      9.48 o 
  -1  11   6      503.72      520.35      8.37 o 
   0  11   6       18.30       19.29      1.60 o 
   1  11   6       12.73       11.80      1.22 o 
   2  11   6      313.21      318.30      9.24 o 
   3  11   6       91.56       85.54      4.79 o 
   4  11   6      256.96      251.78      5.61 o 
   5  11   6       42.24       39.80      2.71 o 
   6  11   6        1.12       -0.11      1.02 o 
  -3  12   6       15.35       17.92      1.41 o 
  -2  12   6       14.55       17.63      1.80 o 
  -1  12   6      180.72      182.29      6.10 o 
   0  12   6        0.53        0.27      0.60 o 
   1  12   6       30.88       36.25      1.82 o 
   2  12   6       25.61       28.49      1.71 o 
   3  12   6      584.57      569.44     10.19 o 
   4  12   6       76.87       74.45      3.62 o 
   5  12   6        2.62        3.29      0.73 o 
  -1  13   6        1.52        2.82      0.47 o 
   0  13   6      365.89      370.06      5.06 o 
   1  13   6      138.47      146.67      4.86 o 
   2  13   6       14.33       10.88      1.26 o 
   3  13   6       50.06       50.15      2.77 o 
   4  13   6       70.39       68.27      2.66 o 
  -4  -9   7       66.99       60.17      2.16 o 
  -3  -9   7      131.46      140.41      4.32 o 
  -2  -9   7       75.52       75.37      3.32 o 
  -1  -9   7       82.15       81.82      3.74 o 
   0  -9   7      388.79      385.02      8.04 o 
   1  -9   7       87.77       93.30      3.74 o 
   2  -9   7        1.35        1.45      0.48 o 
  -4  -8   7        8.37       10.53      1.30 o 
  -3  -8   7       99.89       89.98      2.99 o 
  -2  -8   7      102.36      111.07      4.92 o 
  -1  -8   7      122.64      139.73      5.76 o 
   0  -8   7      334.42      353.22      9.22 o 
   1  -8   7      118.23      128.45      5.45 o 
   2  -8   7      251.39      269.15      7.33 o 
   3  -8   7      175.45      185.57      5.23 o 
  -6  -7   7       14.92       15.42      1.24 o 
  -5  -7   7        2.33        3.24      0.53 o 
  -4  -7   7       91.65       83.46      2.88 o 
  -3  -7   7       25.03       20.10      1.51 o 
  -2  -7   7      142.95      141.36      6.05 o 
  -1  -7   7        1.81        0.89      0.51 o 
   0  -7   7      176.52      194.07      7.20 o 
   1  -7   7        0.88        2.20      1.01 o 
   2  -7   7        5.42        7.20      1.55 o 
   3  -7   7      145.51      157.25      3.90 o 
   4  -7   7       75.48       67.27      2.23 o 
  -6  -6   7        1.17        0.85      0.60 o 
  -5  -6   7      275.25      280.58      5.08 o 
  -4  -6   7      328.30      339.29      6.43 o 
  -3  -6   7       53.07       49.14      2.51 o 
  -2  -6   7       31.04       30.65      1.66 o 
  -1  -6   7      320.78      346.45      7.06 o 
   0  -6   7        3.44        3.57      0.86 o 
   1  -6   7       60.49       59.69      2.97 o 
   2  -6   7        1.92        2.34      1.75 o 
   3  -6   7      275.46      246.24      5.74 o 
   4  -6   7       82.15       78.76      3.50 o 
   5  -6   7      267.52      238.93      9.67 o 
  -7  -5   7       54.16       55.59      2.63 o 
  -6  -5   7       35.50       39.47      2.99 o 
  -5  -5   7      218.05      228.85      4.99 o 
  -4  -5   7       42.63       43.26      1.91 o 
  -3  -5   7        0.64        1.08      0.51 o 
  -2  -5   7      224.63      208.77      4.29 o 
  -1  -5   7      158.70      142.73      3.04 o 
   0  -5   7       12.24        9.05      1.00 o 
   1  -5   7       94.64      100.78      3.89 o 
   2  -5   7       33.05       37.21      3.60 o 
   3  -5   7      713.28      717.84     15.80 o 
   4  -5   7      351.75      349.63      6.35 o 
   5  -5   7       68.47       69.93      2.87 o 
   6  -5   7       91.76       84.85      3.09 o 
  -7  -4   7      103.77      107.30      2.80 o 
  -6  -4   7       14.78       15.29      1.40 o 
  -5  -4   7       81.45       80.31      2.90 o 
  -4  -4   7       36.88       35.98      2.08 o 
  -3  -4   7        2.66        3.84      0.54 o 
  -2  -4   7      141.31      128.79      3.85 o 
  -1  -4   7       38.49       31.50      1.40 o 
   0  -4   7        8.01        6.12      0.72 o 
   1  -4   7       52.19       36.97      2.30 o 
   2  -4   7      751.27      711.95     10.55 o 
   3  -4   7       29.86       27.93      1.99 o 
   4  -4   7      119.32      127.18      4.25 o 
   5  -4   7        2.66        1.73      0.67 o 
   6  -4   7        5.11        5.96      1.25 o 
  -7  -3   7      291.32      289.46      5.07 o 
  -6  -3   7      304.90      300.05      8.78 o 
  -5  -3   7      428.63      416.90     10.61 o 
  -4  -3   7       86.04       82.17      2.17 o 
  -3  -3   7      649.92      648.97      9.66 o 
  -2  -3   7       14.28       15.76      1.85 o 
  -1  -3   7      135.90      135.93      5.55 o 
   0  -3   7      210.09      198.26      6.89 o 
   1  -3   7        9.20       10.56      1.79 o 
   2  -3   7       83.87       83.85      2.20 o 
   3  -3   7      972.11      951.52     11.18 o 
   4  -3   7      761.09      760.68     13.84 o 
   5  -3   7       38.58       31.84      2.85 o 
   6  -3   7        0.01        0.62      0.95 o 
   7  -3   7       44.75       37.99      2.35 o 
  -8  -2   7       18.39       18.97      1.38 o 
  -7  -2   7        7.28        6.46      1.04 o 
  -6  -2   7       35.48       40.16      3.40 o 
  -5  -2   7      631.16      604.11     13.15 o 
  -4  -2   7       19.74       19.25      2.36 o 
  -3  -2   7      513.96      539.49     10.42 o 
  -2  -2   7      175.74      175.18      5.69 o 
  -1  -2   7        0.43        1.96      0.49 o 
   0  -2   7      145.46      141.50      5.50 o 
   1  -2   7      549.96      539.05     11.23 o 
   2  -2   7       43.86       53.22      3.83 o 
   3  -2   7       34.76       40.23      2.29 o 
   4  -2   7       53.89       46.82      2.66 o 
   5  -2   7      785.90      785.46     14.54 o 
   6  -2   7      588.59      577.50      8.58 o 
   7  -2   7       60.10       63.12      3.77 o 
  -8  -1   7       50.53       55.01      2.49 o 
  -7  -1   7      148.63      144.49      5.47 o 
  -6  -1   7     1123.34     1095.26     17.96 o 
  -5  -1   7      106.54      103.43      5.54 o 
  -4  -1   7       13.88       16.95      1.12 o 
  -3  -1   7      925.11      996.83     13.85 o 
  -2  -1   7      344.59      369.97      7.86 o 
  -1  -1   7      233.83      228.84      7.49 o 
   0  -1   7     4295.09     3967.76     38.80 o 
   1  -1   7      612.80      626.83      9.69 o 
   2  -1   7      291.45      320.73      5.15 o 
   3  -1   7      230.31      231.09      8.37 o 
   4  -1   7      804.90      825.72     14.17 o 
   5  -1   7      114.41      125.54      4.42 o 
   6  -1   7       87.02       78.91      3.46 o 
   7  -1   7      401.56      407.48      9.84 o 
  -8   0   7       41.03       39.96      2.11 o 
  -7   0   7       61.80       62.76      3.84 o 
  -6   0   7      644.98      633.83     13.73 o 
  -5   0   7      126.27      117.22      3.90 o 
  -4   0   7      561.44      548.08      7.90 o 
  -3   0   7     1732.16     1691.50     17.38 o 
  -2   0   7        8.98        6.18      1.02 o 
  -1   0   7      413.45      449.32      5.51 o 
   0   0   7       54.11       73.48      1.78 o 
   1   0   7      211.51      248.83      9.84 o 
   2   0   7      306.27      310.62      8.37 o 
   3   0   7      337.60      325.36      7.40 o 
   4   0   7      244.26      229.24      4.44 o 
   5   0   7      357.15      367.97      7.54 o 
   6   0   7       71.00       76.09      3.52 o 
   7   0   7      372.55      355.99     10.46 o 
  -8   1   7        6.96        9.37      0.71 o 
  -7   1   7        0.50        1.18      0.79 o 
  -6   1   7      103.72       94.10      5.26 o 
  -5   1   7      314.68      289.62      7.11 o 
  -4   1   7        2.12        4.21      0.63 o 
  -3   1   7      140.29      133.32      2.98 o 
  -2   1   7        0.79        2.86      0.71 o 
  -1   1   7      249.43      249.91      3.83 o 
   0   1   7      369.64      445.79      4.17 o 
   1   1   7      409.58      446.65      5.50 o 
   2   1   7       57.10       75.17      3.30 o 
   3   1   7      384.88      356.65      7.92 o 
   4   1   7        7.63        7.64      0.80 o 
   5   1   7      241.40      235.43      4.73 o 
   6   1   7      250.27      254.24      6.52 o 
   7   1   7      133.21      125.51      6.59 o 
   8   1   7       45.16       56.84      3.35 o 
  -8   2   7        7.77       12.60      1.17 o 
  -7   2   7      107.91      109.49      4.68 o 
  -6   2   7       93.65       96.45      5.20 o 
  -5   2   7      552.08      513.43     12.17 o 
  -4   2   7       42.33       45.60      1.84 o 
  -3   2   7       38.76       36.89      6.65 o 
  -2   2   7      453.13      500.79      8.38 o 
  -1   2   7       43.31       51.05      2.40 o 
   0   2   7        3.40        8.14      0.76 o 
   1   2   7      574.57      562.22      4.37 o 
   2   2   7      124.96      121.03      4.24 o 
   3   2   7      243.75      296.17      7.33 o 
   4   2   7      247.98      245.46      7.40 o 
   5   2   7      151.30      170.49      4.04 o 
   6   2   7        1.89        0.94      0.74 o 
   7   2   7       58.93       47.29      4.20 o 
   8   2   7       20.34       18.27      2.15 o 
  -7   3   7       51.33       51.56      2.95 o 
  -6   3   7      145.57      149.21      4.32 o 
  -5   3   7      123.90      147.38      4.53 o 
  -4   3   7      350.11      337.13      6.35 o 
  -3   3   7      104.24       87.55      3.97 o 
  -2   3   7     1327.21     1375.58     13.88 o 
  -1   3   7     1146.32     1162.11     27.74 o 
   0   3   7      401.21      411.19      6.93 o 
   1   3   7      645.40      674.67      6.06 o 
   2   3   7     2251.90     2398.09     19.42 o 
   3   3   7     2085.15     2050.43     19.53 o 
   4   3   7        2.88        3.46      1.01 o 
   5   3   7      331.20      315.02      5.48 o 
   6   3   7      848.47      825.59     10.14 o 
   7   3   7       97.29       90.70      5.79 o 
   8   3   7       21.72       32.18      2.91 o 
  -7   4   7      211.68      203.69      5.55 o 
  -6   4   7      142.21      163.49      4.46 o 
  -5   4   7     1106.06     1049.92     12.20 o 
  -4   4   7      272.73      274.97      4.81 o 
  -3   4   7      132.56      151.68      5.37 o 
  -2   4   7        4.84       11.22      1.35 o 
  -1   4   7       55.30       79.76      2.83 o 
   0   4   7      143.43      174.15      3.11 o 
   1   4   7     1153.21     1160.01     14.03 o 
   2   4   7      106.61       85.17      3.86 o 
   3   4   7      671.98      641.82     11.11 o 
   4   4   7        0.41        1.56      0.87 o 
   5   4   7       41.33       43.73      2.18 o 
   6   4   7      225.21      234.68      7.03 o 
   7   4   7       10.83        9.18      2.10 o 
   8   4   7        0.73        0.72      0.96 o 
  -7   5   7        3.55        4.66      0.68 o 
  -6   5   7       73.49       88.48      4.84 o 
  -5   5   7      547.71      565.45      8.91 o 
  -4   5   7      347.23      363.12      5.67 o 
  -3   5   7       79.25       72.82      2.41 o 
  -2   5   7      165.69      161.18      3.60 o 
  -1   5   7      331.32      406.47      5.06 o 
   0   5   7      600.50      625.19     11.51 o 
   1   5   7        0.02        2.17      0.78 o 
   2   5   7        2.73        6.56      2.26 o 
   3   5   7      938.66      957.59     19.20 o 
   4   5   7       21.59       24.57      1.46 o 
   5   5   7       57.40       55.76      2.30 o 
   6   5   7       49.08       47.68      3.18 o 
   7   5   7       46.74       45.63      3.08 o 
   8   5   7      116.76      114.38      5.38 o 
  -7   6   7       13.57       12.91      1.28 o 
  -6   6   7       29.87       24.02      1.77 o 
  -5   6   7       72.79       63.54      3.26 o 
  -4   6   7      237.45      223.90      8.59 o 
  -3   6   7      233.64      226.98      4.41 o 
  -2   6   7       79.27       86.85      2.81 o 
  -1   6   7       21.86       12.55      1.01 o 
   0   6   7       79.43       80.71      2.77 o 
   1   6   7       87.72       73.14      4.01 o 
   2   6   7      490.79      461.37      9.87 o 
   3   6   7       29.60       34.81      1.73 o 
   4   6   7      228.99      216.25      5.36 o 
   5   6   7      114.47      114.66      6.28 o 
   6   6   7      189.47      194.10      9.89 o 
   7   6   7      213.54      217.61      6.50 o 
   8   6   7       72.00       69.80      4.04 o 
  -6   7   7      125.71      129.65      3.54 o 
  -5   7   7      344.47      343.95      7.08 o 
  -4   7   7       82.59       94.21      3.95 o 
  -3   7   7        7.03        8.43      1.09 o 
  -2   7   7      233.50      251.71      3.79 o 
  -1   7   7       63.58       78.98      2.44 o 
   0   7   7        1.27        0.59      0.62 o 
   1   7   7      486.73      447.80     10.40 o 
   2   7   7       33.26       23.88      2.43 o 
   3   7   7       27.82       30.73      1.50 o 
   4   7   7     1414.40     1370.45     30.42 o 
   5   7   7      104.75      102.49      6.03 o 
   6   7   7       63.85       59.93      3.51 o 
   7   7   7        5.66        4.97      1.53 o 
  -6   8   7      166.82      153.16      4.27 o 
  -5   8   7       38.62       32.07      1.99 o 
  -4   8   7      125.49      119.99      4.27 o 
  -3   8   7      179.47      170.12      5.17 o 
  -2   8   7     1041.84     1013.76     11.43 o 
  -1   8   7      515.10      481.27      7.81 o 
   0   8   7     1136.45     1160.54     11.81 o 
   1   8   7      296.23      305.72      4.96 o 
   2   8   7      347.44      335.40     10.38 o 
   3   8   7       16.77       15.62      2.25 o 
   4   8   7      371.48      400.73     11.50 o 
   5   8   7        3.01        2.49      1.20 o 
   6   8   7      190.50      198.97      9.45 o 
   7   8   7       63.13       64.87      3.27 o 
  -5   9   7        0.37        0.68      0.33 o 
  -4   9   7      115.11      127.17      5.44 o 
  -3   9   7       13.12       13.52      2.00 o 
  -2   9   7        4.61        8.34      1.67 o 
  -1   9   7        5.40        8.91      1.64 o 
   0   9   7      617.91      641.90      9.32 o 
   1   9   7        1.12        0.46      0.50 o 
   2   9   7       77.06       76.01      3.24 o 
   3   9   7      140.40      149.76      6.93 o 
   4   9   7       37.95       39.13      3.69 o 
   5   9   7       38.85       32.63      1.81 o 
   6   9   7       11.42       12.35      1.54 o 
   7   9   7       35.44       37.83      3.42 o 
  -4  10   7      147.66      142.02      3.42 o 
  -3  10   7      139.80      134.99      5.50 o 
  -2  10   7      359.40      360.80      9.66 o 
  -1  10   7       59.34       56.94      4.00 o 
   0  10   7      143.66      136.03      6.23 o 
   1  10   7        6.52       12.89      2.10 o 
   2  10   7      166.71      171.51      7.25 o 
   3  10   7       67.44       72.87      4.83 o 
   4  10   7      207.79      223.78      8.32 o 
   5  10   7        4.54        4.16      0.69 o 
   6  10   7       27.56       32.32      3.28 o 
  -4  11   7        7.95        4.36      0.69 o 
  -3  11   7       89.54      106.95      2.95 o 
  -2  11   7      499.21      495.67      9.93 o 
  -1  11   7       17.49       18.04      2.15 o 
   0  11   7      282.88      302.62      8.87 o 
   1  11   7       57.97       62.92      2.77 o 
   2  11   7      193.97      185.84      7.24 o 
   3  11   7       71.16       69.30      4.43 o 
   4  11   7      294.83      300.51      5.98 o 
   5  11   7       11.70        9.23      1.26 o 
   6  11   7        0.23        2.14      1.01 o 
  -3  12   7      102.88      109.12      3.38 o 
  -2  12   7      183.22      197.63      5.76 o 
  -1  12   7        3.46        2.21      0.55 o 
   0  12   7        7.05        7.62      0.92 o 
   1  12   7       10.89       12.77      1.13 o 
   2  12   7       50.33       54.21      2.38 o 
   3  12   7       33.27       36.97      2.78 o 
   4  12   7        3.24        3.16      0.60 o 
   5  12   7      104.80      106.16      3.17 o 
  -1  13   7       21.19       21.69      1.16 o 
   0  13   7        0.43        1.32      0.40 o 
   1  13   7       19.15       18.53      1.75 o 
   2  13   7       58.44       56.09      2.62 o 
   3  13   7      453.54      476.27      8.18 o 
   4  13   7       45.41       42.39      1.97 o 
  -3  -9   8       12.52       11.40      1.03 o 
  -2  -9   8      150.84      151.06      8.11 o 
  -1  -9   8      199.89      186.22      3.20 o 
   0  -9   8       99.76       88.63      3.12 o 
   1  -9   8       56.66       49.75      2.12 o 
  -4  -8   8       10.16       13.95      1.25 o 
  -3  -8   8      103.06       98.93      2.68 o 
  -2  -8   8       33.69       29.13      1.64 o 
  -1  -8   8        2.58        3.35      0.63 o 
   0  -8   8      133.06      129.43      3.35 o 
   1  -8   8      203.92      187.78      5.76 o 
   2  -8   8       29.39       30.48      2.13 o 
  -5  -7   8        7.79        7.44      0.97 o 
  -4  -7   8      176.49      193.72      3.92 o 
  -3  -7   8       98.41      102.17      2.55 o 
  -2  -7   8       85.26       87.36      4.37 o 
  -1  -7   8      185.64      169.74      4.58 o 
   0  -7   8       57.53       65.39      2.82 o 
   1  -7   8        8.75        6.93      1.50 o 
   2  -7   8        6.15        3.33      1.08 o 
   3  -7   8        1.62        1.05      0.70 o 
   4  -7   8        4.20        4.06      0.74 o 
  -6  -6   8       41.17       37.32      2.14 o 
  -5  -6   8       67.07       66.53      2.27 o 
  -4  -6   8      273.35      270.73      5.45 o 
  -3  -6   8        1.89        1.36      0.55 o 
  -2  -6   8      507.40      554.98      6.82 o 
  -1  -6   8        1.87        2.54      0.71 o 
   0  -6   8      126.96      136.61      5.43 o 
   1  -6   8        6.10        9.31      1.42 o 
   2  -6   8       92.17       99.85      5.33 o 
   3  -6   8      449.42      447.52     10.62 o 
   4  -6   8        0.71        0.19      0.37 o 
   5  -6   8        5.61        6.79      0.90 o 
  -6  -5   8      199.71      204.43      6.01 o 
  -5  -5   8       25.53       26.97      1.66 o 
  -4  -5   8       40.24       42.76      2.36 o 
  -3  -5   8      615.47      597.64      7.08 o 
  -2  -5   8      169.17      165.45      3.86 o 
  -1  -5   8      223.39      218.41      4.41 o 
   0  -5   8      100.71      110.39      4.05 o 
   1  -5   8      161.02      180.47      7.31 o 
   2  -5   8       19.76       24.75      2.83 o 
   3  -5   8      154.20      153.21      4.54 o 
   4  -5   8      298.39      287.01      7.08 o 
   5  -5   8      675.12      609.40     22.31 o 
  -7  -4   8      131.40      136.30      3.96 o 
  -6  -4   8       37.08       37.52      1.88 o 
  -5  -4   8      105.99      107.86      3.48 o 
  -4  -4   8      335.08      340.06      6.76 o 
  -3  -4   8       57.00       59.34      2.40 o 
  -2  -4   8      219.79      228.58      5.77 o 
  -1  -4   8      772.47      775.81     11.77 o 
   0  -4   8     1155.70     1117.81     13.41 o 
   1  -4   8       29.68       27.41      2.56 o 
   2  -4   8       63.39       65.91      4.64 o 
   3  -4   8        6.00       10.94      4.59 o 
   4  -4   8       15.27       13.78      1.49 o 
   5  -4   8       70.53       66.17      4.24 o 
   6  -4   8        1.73        1.34      0.67 o 
  -7  -3   8       29.00       32.91      1.51 o 
  -6  -3   8      226.00      236.93      5.19 o 
  -5  -3   8      127.38      124.21      4.49 o 
  -4  -3   8      683.97      653.44      9.31 o 
  -3  -3   8      191.73      178.90      3.41 o 
  -2  -3   8       35.45       29.15      2.08 o 
  -1  -3   8      377.55      374.53      6.83 o 
   0  -3   8      194.04      222.27      5.23 o 
   1  -3   8     1433.05     1387.56     10.58 o 
   2  -3   8     1411.68     1385.06     11.00 o 
   3  -3   8        8.79        9.07      1.20 o 
   4  -3   8       11.31        9.54      1.60 o 
   5  -3   8        2.32        3.31      0.81 o 
   6  -3   8       19.18       18.59      2.18 o 
  -7  -2   8        1.21        1.58      0.52 o 
  -6  -2   8      102.85      102.35      3.56 o 
  -5  -2   8        0.80        1.39      0.84 o 
  -4  -2   8        9.25        7.10      0.80 o 
  -3  -2   8       25.42       22.06      1.17 o 
  -2  -2   8      158.69      143.64      3.22 o 
  -1  -2   8      345.68      349.08      6.04 o 
   0  -2   8      674.24      716.46     13.13 o 
   1  -2   8      202.76      188.90      7.09 o 
   2  -2   8       55.76       59.06      2.23 o 
   3  -2   8      300.39      292.64      6.33 o 
   4  -2   8      190.31      182.93      6.98 o 
   5  -2   8        3.07        3.00      1.01 o 
   6  -2   8      388.23      381.99      8.98 o 
   7  -2   8       22.55       21.45      1.87 o 
  -7  -1   8      546.62      509.80     10.09 o 
  -6  -1   8       23.31       21.06      1.66 o 
  -5  -1   8        3.46        5.88      1.45 o 
  -4  -1   8       27.64       31.48      1.59 o 
  -3  -1   8       72.01       76.46      2.37 o 
  -2  -1   8      307.61      323.03      7.88 o 
  -1  -1   8      575.82      627.60      8.64 o 
   0  -1   8      120.57      141.34      3.58 o 
   1  -1   8       92.38       89.52      4.58 o 
   2  -1   8        0.86        1.08      0.87 o 
   3  -1   8     1189.51     1145.01     23.49 o 
   4  -1   8      474.87      498.72      8.67 o 
   5  -1   8       82.31       78.46      4.71 o 
   6  -1   8       17.21       11.93      1.36 o 
   7  -1   8       56.43       58.57      3.03 o 
  -7   0   8      107.89      112.09      3.06 o 
  -6   0   8        3.45        2.83      0.74 o 
  -5   0   8      359.64      366.68     10.46 o 
  -4   0   8       53.80       46.27      2.42 o 
  -3   0   8        0.90        1.03      0.62 o 
  -2   0   8      724.32      715.79     11.34 o 
  -1   0   8      782.33      780.26      7.90 o 
   0   0   8     1306.77     1321.19      9.83 o 
   1   0   8      325.14      349.77     10.88 o 
   2   0   8       23.07       24.50      1.56 o 
   3   0   8       66.19       60.87      2.12 o 
   4   0   8      141.80      142.78      4.09 o 
   5   0   8      691.18      710.28     17.98 o 
   6   0   8      682.05      688.34     10.19 o 
   7   0   8       36.45       40.61      3.20 o 
  -7   1   8      148.39      148.72      5.41 o 
  -6   1   8      162.33      188.92      7.27 o 
  -5   1   8      167.77      151.84      6.78 o 
  -4   1   8      228.22      213.10      4.06 o 
  -3   1   8      116.07      118.36      4.84 o 
  -2   1   8       78.94       86.63      3.83 o 
  -1   1   8       47.78       30.94      1.48 o 
   0   1   8       85.10      111.14      2.29 o 
   1   1   8      302.52      328.48      5.19 o 
   2   1   8      130.88      144.68      3.73 o 
   3   1   8        8.57        9.53      1.44 o 
   4   1   8       90.06      100.57      2.89 o 
   5   1   8       41.81       46.70      2.97 o 
   6   1   8      137.51      155.19      5.01 o 
   7   1   8      243.98      214.97      8.00 o 
  -7   2   8        0.08        0.41      0.55 o 
  -6   2   8        5.07        8.57      1.67 o 
  -5   2   8      614.73      564.40     12.90 o 
  -4   2   8        9.13        8.51      1.07 o 
  -3   2   8      536.93      520.20     10.14 o 
  -2   2   8        1.92        1.58      0.64 o 
  -1   2   8        1.79        3.39      0.73 o 
   0   2   8      826.96      881.63      6.85 o 
   1   2   8       11.71       15.43      1.10 o 
   2   2   8       14.14       15.13      1.22 o 
   3   2   8     1167.76     1206.99     15.64 o 
   4   2   8        1.78        2.14      0.48 o 
   5   2   8       48.24       43.39      2.64 o 
   6   2   8      212.54      196.82      5.72 o 
   7   2   8        6.76        4.08      1.42 o 
   8   2   8        3.23        2.92      0.85 o 
  -7   3   8        1.32        1.54      0.66 o 
  -6   3   8      215.77      204.67      7.17 o 
  -5   3   8      307.32      285.04      9.11 o 
  -4   3   8      158.30      142.73      4.26 o 
  -3   3   8       20.91       20.28      2.03 o 
  -2   3   8      128.62      120.37      4.41 o 
  -1   3   8     1064.59      995.89     11.25 o 
   0   3   8      610.81      589.27      6.36 o 
   1   3   8       84.66      102.42      2.61 o 
   2   3   8      110.30      123.12      3.55 o 
   3   3   8       59.13       47.57      3.22 o 
   4   3   8       32.24       29.99      1.59 o 
   5   3   8      438.52      460.39      8.48 o 
   6   3   8      481.22      478.28      8.95 o 
   7   3   8       11.18       13.75      2.26 o 
   8   3   8        5.93        6.09      1.26 o 
  -7   4   8       20.81       22.60      2.05 o 
  -6   4   8       56.17       53.22      2.43 o 
  -5   4   8      622.57      586.25      9.21 o 
  -4   4   8      715.94      742.21     11.57 o 
  -3   4   8      308.89      334.00      6.20 o 
  -2   4   8     1855.69     1911.16     17.59 o 
  -1   4   8      590.11      689.09      9.31 o 
   0   4   8        8.99       12.43      0.91 o 
   1   4   8      108.83      101.53      4.50 o 
   2   4   8      909.07      877.60     13.20 o 
   3   4   8       25.98       24.68      2.39 o 
   4   4   8      395.13      394.21      6.58 o 
   5   4   8      462.13      459.61     12.54 o 
   6   4   8      110.15      114.25      6.60 o 
   7   4   8       10.41       11.21      2.09 o 
   8   4   8        0.72        1.41      0.78 o 
  -7   5   8       22.94       29.73      2.09 o 
  -6   5   8       37.24       39.79      2.22 o 
  -5   5   8       40.68       31.02      2.11 o 
  -4   5   8        6.04        9.32      5.10 o 
  -3   5   8      256.91      259.92      5.40 o 
  -2   5   8      548.30      581.67      9.81 o 
  -1   5   8     1140.50     1168.96     13.64 o 
   0   5   8      364.31      365.25      9.43 o 
   1   5   8      225.76      193.96      6.58 o 
   2   5   8      240.93      245.56      7.31 o 
   3   5   8        9.40       10.96      1.71 o 
   4   5   8       49.82       48.73      2.10 o 
   5   5   8       12.63       17.01      1.74 o 
   6   5   8        8.71        9.92      2.12 o 
   7   5   8      163.86      174.58      7.76 o 
   8   5   8        1.34        0.02      0.64 o 
  -7   6   8      101.84      118.39      3.42 o 
  -6   6   8       81.98       78.86      2.93 o 
  -5   6   8        0.71        4.83      1.01 o 
  -4   6   8        1.83        2.67      0.86 o 
  -3   6   8      165.40      172.22      3.87 o 
  -2   6   8      133.50      159.90      3.41 o 
  -1   6   8      794.74      812.13     11.71 o 
   0   6   8      299.40      333.92      9.45 o 
   1   6   8      124.78      104.90      5.13 o 
   2   6   8       85.48       81.93      4.47 o 
   3   6   8      116.82       94.40      2.90 o 
   4   6   8      350.46      357.63      8.11 o 
   5   6   8       19.89       24.21      2.96 o 
   6   6   8       75.75       80.91      4.13 o 
   7   6   8       47.20       55.54      4.38 o 
   8   6   8       19.56       14.33      1.80 o 
  -6   7   8       32.97       34.95      1.75 o 
  -5   7   8       73.10       89.42      3.52 o 
  -4   7   8      322.05      325.12      7.20 o 
  -3   7   8       15.51       20.49      1.86 o 
  -2   7   8      789.02      823.03     10.69 o 
  -1   7   8        2.09        2.91      0.65 o 
   0   7   8      145.52      152.92      3.95 o 
   1   7   8       84.29       86.28      5.05 o 
   2   7   8       24.06       27.74      2.76 o 
   3   7   8       76.70       82.53      3.38 o 
   4   7   8      670.44      660.81     13.63 o 
   5   7   8      114.86      112.41      6.25 o 
   6   7   8      518.66      553.36     24.29 o 
   7   7   8       37.94       33.19      2.56 o 
  -6   8   8       23.40       28.69      1.81 o 
  -5   8   8       46.19       46.60      2.31 o 
  -4   8   8       88.59       90.35      3.65 o 
  -3   8   8      591.38      552.63      9.31 o 
  -2   8   8     1222.28     1202.07     18.65 o 
  -1   8   8        1.27        0.85      1.59 o 
   0   8   8     1066.77     1105.33     11.54 o 
   1   8   8     2041.17     1974.20     14.61 o 
   2   8   8      180.33      171.80      4.91 o 
   3   8   8      206.72      185.97     10.15 o 
   4   8   8       87.82       95.95      5.70 o 
   5   8   8       16.39       14.93      2.34 o 
   6   8   8      229.60      240.17     10.11 o 
   7   8   8      665.37      658.44     13.74 o 
  -5   9   8        9.22        9.16      0.79 o 
  -4   9   8       52.26       51.48      3.49 o 
  -3   9   8      156.58      162.30      6.73 o 
  -2   9   8      208.06      220.67      8.00 o 
  -1   9   8      145.62      144.02      6.46 o 
   0   9   8      215.48      206.00      7.68 o 
   1   9   8       56.15       50.54      2.92 o 
   2   9   8       13.01       16.76      2.35 o 
   3   9   8      234.65      246.72      8.95 o 
   4   9   8      104.43       90.83      3.53 o 
   5   9   8        8.09       12.88      2.14 o 
   6   9   8        6.61        9.40      1.36 o 
  -4  10   8        0.97        0.58      0.55 o 
  -3  10   8      134.79      150.22      5.85 o 
  -2  10   8        0.53        0.59      0.84 o 
  -1  10   8      261.22      266.15      8.66 o 
   0  10   8      174.18      192.62      7.52 o 
   1  10   8       23.89       23.32      2.73 o 
   2  10   8        2.45        1.29      0.94 o 
   3  10   8        0.70        0.09      1.01 o 
   4  10   8       10.04       11.76      1.31 o 
   5  10   8       10.88        8.16      1.24 o 
   6  10   8       61.15       63.47      8.52 o 
  -4  11   8      128.62      108.05      3.12 o 
  -3  11   8      125.76      128.82      3.26 o 
  -2  11   8      139.09      141.76      5.45 o 
  -1  11   8      259.01      259.53      7.97 o 
   0  11   8       45.61       52.18      3.78 o 
   1  11   8      355.45      370.02     11.71 o 
   2  11   8       60.40       65.68      4.34 o 
   3  11   8        1.64        1.14      0.76 o 
   4  11   8      168.81      176.34      4.43 o 
   5  11   8      396.99      372.59      5.29 o 
  -3  12   8      182.28      174.91      4.15 o 
  -2  12   8       41.07       42.87      1.73 o 
  -1  12   8      822.20      848.12     16.93 o 
   0  12   8      141.66      150.94      3.82 o 
   1  12   8        1.68        1.34      0.72 o 
   2  12   8        0.89        1.63      0.90 o 
   3  12   8       45.40       49.62      3.28 o 
   4  12   8       75.19       68.46      2.34 o 
  -1  13   8       11.08        7.89      0.91 o 
   0  13   8      140.77      141.90      4.83 o 
   1  13   8      215.68      215.13      9.09 o 
   2  13   8      121.51      115.67      2.57 o 
   3  13   8       19.52       22.84      2.12 o 
  -3  -8   9      132.44      121.92      3.68 o 
  -2  -8   9        0.40        0.20      0.32 o 
  -1  -8   9       10.30       10.85      0.86 o 
   0  -8   9       57.47       58.95      2.66 o 
   1  -8   9        0.04        0.32      0.41 o 
  -4  -7   9       27.03       27.34      1.26 o 
  -3  -7   9       46.40       46.12      2.92 o 
  -2  -7   9      219.76      205.26      4.32 o 
  -1  -7   9      111.63      116.86      3.39 o 
   0  -7   9      231.10      210.36      4.41 o 
   1  -7   9      124.41      133.25      5.63 o 
   2  -7   9      124.97      146.61      4.88 o 
   3  -7   9        0.83        3.30      0.71 o 
  -5  -6   9       26.80       24.48      1.90 o 
  -4  -6   9      130.80      138.72      3.56 o 
  -3  -6   9       68.32       66.17      2.72 o 
  -2  -6   9        3.57        3.23      0.59 o 
  -1  -6   9        1.68        0.43      0.46 o 
   0  -6   9       44.62       41.19      1.86 o 
   1  -6   9      223.21      232.06      9.87 o 
   2  -6   9      550.68      537.96     11.11 o 
   3  -6   9      148.90      149.93      5.36 o 
   4  -6   9      259.58      274.91      5.89 o 
  -6  -5   9       36.38       32.39      2.06 o 
  -5  -5   9      267.61      264.75      7.35 o 
  -4  -5   9       67.65       72.75      2.92 o 
  -3  -5   9       75.34       77.54      3.22 o 
  -2  -5   9       21.01       19.93      1.17 o 
  -1  -5   9       84.16       84.31      2.77 o 
   0  -5   9       26.41       22.46      1.40 o 
   1  -5   9        1.12        1.38      0.67 o 
   2  -5   9        8.02       10.42      1.77 o 
   3  -5   9       23.66       24.55      2.53 o 
   4  -5   9       91.64       91.07      4.33 o 
   5  -5   9      127.25      117.82      3.72 o 
  -6  -4   9      140.40      142.17      4.97 o 
  -5  -4   9       16.40       18.12      2.21 o 
  -4  -4   9      103.96      107.81      3.77 o 
  -3  -4   9      101.54      107.33      3.23 o 
  -2  -4   9       71.39       80.86      2.83 o 
  -1  -4   9      247.32      228.72      5.89 o 
   0  -4   9      622.84      587.19      8.41 o 
   1  -4   9        7.83        5.78      0.89 o 
   2  -4   9      213.21      210.92      7.89 o 
   3  -4   9       47.19       43.73      2.35 o 
   4  -4   9      174.86      171.34      5.92 o 
   5  -4   9       13.82       11.96      1.03 o 
  -7  -3   9        5.22        6.71      0.82 o 
  -6  -3   9      260.88      257.58      4.76 o 
  -5  -3   9        0.69        1.42      1.03 o 
  -4  -3   9        1.31        3.42      0.81 o 
  -3  -3   9       14.67       13.72      1.19 o 
  -2  -3   9      114.48      109.03      3.23 o 
  -1  -3   9        4.22        8.29      1.14 o 
   0  -3   9      197.96      212.81      5.38 o 
   1  -3   9      302.15      264.44      3.99 o 
   2  -3   9      325.40      304.26      8.84 o 
   3  -3   9       58.84       64.72      5.21 o 
   4  -3   9      664.25      670.10     21.29 o 
   5  -3   9      252.15      242.82      5.24 o 
   6  -3   9       19.61       21.55      1.47 o 
  -7  -2   9      336.39      313.69      8.39 o 
  -6  -2   9      146.98      151.87      3.98 o 
  -5  -2   9      226.66      230.59      5.49 o 
  -4  -2   9      175.42      164.62      3.73 o 
  -3  -2   9       55.48       49.52      1.82 o 
  -2  -2   9        5.29        6.78      0.69 o 
  -1  -2   9      141.24      132.88      3.27 o 
   0  -2   9       58.29       53.31      1.73 o 
   1  -2   9      219.31      218.03      5.36 o 
   2  -2   9      137.23      133.92      3.45 o 
   3  -2   9      343.15      323.80      6.76 o 
   4  -2   9      396.12      398.61     19.53 o 
   5  -2   9        7.68        8.39      1.17 o 
   6  -2   9       47.68       52.61      3.50 o 
  -7  -1   9        5.35        5.48      0.99 o 
  -6  -1   9      196.81      199.60      4.68 o 
  -5  -1   9      584.94      588.59      7.03 o 
  -4  -1   9      448.83      427.48      6.06 o 
  -3  -1   9      270.02      240.45      3.37 o 
  -2  -1   9     1047.67     1020.54      8.99 o 
  -1  -1   9       30.36       29.97      1.81 o 
   0  -1   9       16.49       19.35      2.18 o 
   1  -1   9        4.01        3.44      1.10 o 
   2  -1   9       38.56       34.02      2.09 o 
   3  -1   9       19.11       21.51      1.78 o 
   4  -1   9       60.64       59.47      4.06 o 
   5  -1   9      375.86      384.27     10.22 o 
   6  -1   9      336.08      324.75      8.41 o 
   7  -1   9       24.16       22.78      1.85 o 
  -7   0   9       35.99       32.03      2.35 o 
  -6   0   9       60.99       59.12      2.04 o 
  -5   0   9       32.95       28.30      2.91 o 
  -4   0   9      702.48      683.04      7.66 o 
  -3   0   9      373.12      372.64      4.70 o 
  -2   0   9      342.95      336.66      8.32 o 
  -1   0   9     1187.50     1163.06     20.48 o 
   0   0   9      592.41      628.83      7.59 o 
   1   0   9        0.70        0.30      0.54 o 
   2   0   9       23.09       25.97      2.66 o 
   3   0   9      145.71      150.40      4.53 o 
   4   0   9        0.37        1.67      0.85 o 
   5   0   9        6.97        8.28      1.19 o 
   6   0   9      132.83      133.73      4.23 o 
   7   0   9      401.29      359.41      7.47 o 
  -7   1   9        6.39        6.19      1.05 o 
  -6   1   9       82.23       84.90      4.72 o 
  -5   1   9      730.23      687.37     14.26 o 
  -4   1   9       76.84       74.28      2.49 o 
  -3   1   9       39.39       49.87      1.95 o 
  -2   1   9      153.99      145.66      5.30 o 
  -1   1   9      274.70      300.59      4.93 o 
   0   1   9      151.89      172.39      3.11 o 
   1   1   9      122.25      113.87      4.56 o 
   2   1   9       50.13       38.29      2.24 o 
   3   1   9        4.37        5.07      0.95 o 
   4   1   9      636.74      636.04      9.60 o 
   5   1   9      107.25      109.12      4.15 o 
   6   1   9       20.17       22.71      1.88 o 
   7   1   9       42.24       42.67      3.20 o 
  -7   2   9       18.10       15.80      0.90 o 
  -6   2   9       28.73       28.68      2.76 o 
  -5   2   9     1102.06     1021.61     17.42 o 
  -4   2   9     1975.06     1864.31     15.62 o 
  -3   2   9        1.16        1.70      0.49 o 
  -2   2   9      512.95      495.92      9.56 o 
  -1   2   9     1452.95     1405.71     14.81 o 
   0   2   9       28.29       25.28      1.15 o 
   1   2   9      923.25     1016.19      9.50 o 
   2   2   9      104.02       83.91      2.93 o 
   3   2   9      146.41      137.73      2.88 o 
   4   2   9      746.26      731.86     12.17 o 
   5   2   9      360.36      345.98      7.43 o 
   6   2   9      655.29      680.45     11.61 o 
   7   2   9      172.30      169.52      6.91 o 
  -7   3   9       15.55       20.26      1.70 o 
  -6   3   9        2.62        3.67      1.10 o 
  -5   3   9       47.87       35.64      3.26 o 
  -4   3   9      286.15      267.78      8.22 o 
  -3   3   9       31.22       26.47      1.81 o 
  -2   3   9      101.05       85.49      3.92 o 
  -1   3   9        2.68        0.30      0.35 o 
   0   3   9      256.26      265.54      4.76 o 
   1   3   9      138.16      158.55      5.91 o 
   2   3   9      175.10      179.79      7.93 o 
   3   3   9      658.00      628.46      7.06 o 
   4   3   9       27.64       23.42      1.30 o 
   5   3   9       51.30       54.73      3.01 o 
   6   3   9        9.63        9.08      1.31 o 
   7   3   9        4.05        4.81      1.45 o 
  -7   4   9       17.35       15.19      1.45 o 
  -6   4   9        6.93        5.48      1.36 o 
  -5   4   9      545.06      543.33      9.78 o 
  -4   4   9       15.61       20.81      1.74 o 
  -3   4   9       86.08       73.22      3.25 o 
  -2   4   9      619.20      629.80     10.65 o 
  -1   4   9      671.81      736.84     10.18 o 
   0   4   9       15.43       13.26      1.94 o 
   1   4   9        0.35        0.44      0.50 o 
   2   4   9        7.46        9.10      1.56 o 
   3   4   9       18.64       23.95      1.78 o 
   4   4   9      350.21      316.74      6.78 o 
   5   4   9      190.97      185.59      5.50 o 
   6   4   9       78.62       89.55      5.79 o 
   7   4   9       10.13       10.10      1.93 o 
   8   4   9        0.29        0.55      0.54 o 
  -7   5   9       22.91       22.45      1.10 o 
  -6   5   9      173.49      183.41      4.20 o 
  -5   5   9      204.32      212.68      8.97 o 
  -4   5   9       10.91        7.05      0.98 o 
  -3   5   9       48.12       46.85      1.96 o 
  -2   5   9      146.25      111.94      3.50 o 
  -1   5   9      161.97      164.04      4.80 o 
   0   5   9     1566.16     1465.87     19.98 o 
   1   5   9        6.14       10.00      1.70 o 
   2   5   9       28.74       69.76      4.21 o 
   3   5   9      517.26      481.42      8.10 o 
   4   5   9      434.34      424.19      6.39 o 
   5   5   9       28.11       24.85      3.04 o 
   6   5   9       12.01       10.69      2.13 o 
   7   5   9      105.16      107.54      5.86 o 
   8   5   9       33.27       31.51      2.40 o 
  -6   6   9       46.67       45.49      3.02 o 
  -5   6   9       54.22       62.12      2.95 o 
  -4   6   9      306.05      320.49      7.00 o 
  -3   6   9      591.31      596.78     10.85 o 
  -2   6   9      273.15      268.77      4.44 o 
  -1   6   9       40.80       37.79      2.92 o 
   0   6   9      187.90      179.23      4.30 o 
   1   6   9      167.49      159.86      6.70 o 
   2   6   9       77.80       74.74      2.53 o 
   3   6   9        1.20        1.31      0.59 o 
   4   6   9     1054.59     1058.22     10.22 o 
   5   6   9       48.76       49.72      3.33 o 
   6   6   9        2.21        3.22      1.41 o 
   7   6   9       12.41       14.28      2.28 o 
  -6   7   9        2.44        4.57      0.60 o 
  -5   7   9      118.14      120.21      3.85 o 
  -4   7   9      195.24      206.12      5.59 o 
  -3   7   9      832.31      796.44     11.93 o 
  -2   7   9      111.61      101.97      5.36 o 
  -1   7   9      207.20      207.72      7.23 o 
   0   7   9       57.64       54.27      2.40 o 
   1   7   9      447.53      439.96     14.41 o 
   2   7   9       34.22       30.14      1.70 o 
   3   7   9       68.53       71.69      3.01 o 
   4   7   9      511.52      497.90      8.90 o 
   5   7   9      311.11      297.98      9.84 o 
   6   7   9       26.72       26.77      3.29 o 
   7   7   9      349.73      365.29     10.44 o 
  -6   8   9       13.37       19.21      1.36 o 
  -5   8   9        6.67        5.73      0.73 o 
  -4   8   9       72.60       69.30      4.40 o 
  -3   8   9       14.34       17.86      2.40 o 
  -2   8   9      379.08      374.25     10.48 o 
  -1   8   9        1.18        2.69      1.11 o 
   0   8   9      108.92       90.30      5.71 o 
   1   8   9      561.97      570.45      7.07 o 
   2   8   9      177.40      169.85      4.87 o 
   3   8   9      123.95      124.92      6.26 o 
   4   8   9      158.32      147.02      6.95 o 
   5   8   9      304.16      286.73      9.62 o 
   6   8   9      100.32       95.27      5.91 o 
   7   8   9        6.76        6.02      1.47 o 
  -5   9   9        6.90        7.97      1.13 o 
  -4   9   9      110.48      112.03      5.01 o 
  -3   9   9      658.50      658.79     13.43 o 
  -2   9   9        4.04        2.58      1.10 o 
  -1   9   9      689.93      664.17     13.99 o 
   0   9   9      675.92      677.39     14.10 o 
   1   9   9      672.23      705.43     14.53 o 
   2   9   9       88.33       91.04      5.37 o 
   3   9   9      107.14      115.46      6.13 o 
   4   9   9      100.22       95.67      5.60 o 
   5   9   9      473.87      492.77     12.13 o 
   6   9   9      277.17      260.12      9.27 o 
  -4  10   9        6.88        6.99      1.12 o 
  -3  10   9       26.87       27.60      2.52 o 
  -2  10   9       20.95       20.02      2.39 o 
  -1  10   9      249.32      261.83      8.65 o 
   0  10   9       91.58       82.65      4.98 o 
   1  10   9      904.12      894.09     16.54 o 
   2  10   9       64.00       69.25      4.69 o 
   3  10   9        0.68        1.16      0.81 o 
   4  10   9       72.53       81.81      5.00 o 
   5  10   9      102.54       90.34      6.65 o 
   6  10   9       28.85       21.69      2.44 o 
  -3  11   9       60.21       68.41      3.25 o 
  -2  11   9        3.91        2.18      0.85 o 
  -1  11   9       71.52       76.12      4.35 o 
   0  11   9       55.22       55.22      3.89 o 
   1  11   9      201.16      206.76      7.62 o 
   2  11   9      431.00      428.28     11.03 o 
   3  11   9      453.21      453.01     11.23 o 
   4  11   9      107.34      109.09      3.23 o 
   5  11   9        0.85       -0.22      0.68 o 
  -2  12   9       51.37       54.68      1.94 o 
  -1  12   9      108.42      109.49      3.09 o 
   0  12   9       33.62       35.28      1.83 o 
   1  12   9      151.41      141.42      5.59 o 
   2  12   9       86.58       83.23      4.33 o 
   3  12   9       15.53       16.75      1.94 o 
   4  12   9       28.53       23.85      1.28 o 
  -1  13   9      270.84      245.76      4.64 o 
   0  13   9        4.58        4.64      0.52 o 
   1  13   9       35.74       34.91      1.52 o 
   2  13   9      204.41      202.91      5.15 o 
   3  13   9      207.86      203.90      3.74 o 
  -2  -8  10       22.53       24.74      1.40 o 
  -3  -7  10        1.05        0.96      0.55 o 
  -2  -7  10       24.52       23.48      1.93 o 
  -1  -7  10      297.80      280.55      4.28 o 
   0  -7  10        9.98       13.87      0.95 o 
   1  -7  10       33.64       32.05      1.96 o 
   2  -7  10        9.13        4.66      0.69 o 
  -5  -6  10      109.69      103.02      2.96 o 
  -4  -6  10      501.94      498.13      7.33 o 
  -3  -6  10      286.21      309.28      5.20 o 
  -2  -6  10      468.54      467.96      6.55 o 
  -1  -6  10        0.69        0.16      0.43 o 
   0  -6  10        1.89        2.72      0.48 o 
   1  -6  10       14.47       15.25      1.23 o 
   2  -6  10      268.61      263.96      6.58 o 
   3  -6  10      129.78      123.33      3.87 o 
  -5  -5  10      345.40      345.43      7.23 o 
  -4  -5  10      373.53      381.57      6.06 o 
  -3  -5  10        1.02        3.89      0.80 o 
  -2  -5  10      423.92      459.87      6.51 o 
  -1  -5  10      282.99      318.26      5.20 o 
   0  -5  10       39.79       43.99      1.59 o 
   1  -5  10      118.67      124.35      3.99 o 
   2  -5  10      129.56      132.31      3.90 o 
   3  -5  10       30.93       31.57      2.48 o 
   4  -5  10        0.28       -0.10      0.41 o 
  -6  -4  10      105.19      103.61      3.55 o 
  -5  -4  10       31.96       34.27      2.71 o 
  -4  -4  10        1.00        1.22      0.53 o 
  -3  -4  10      856.07      849.87     10.69 o 
  -2  -4  10      714.27      712.63      8.29 o 
  -1  -4  10      610.08      650.10      7.88 o 
   0  -4  10        9.55        9.98      1.28 o 
   1  -4  10       65.79       83.43      4.51 o 
   2  -4  10       26.40       28.30      2.73 o 
   3  -4  10      101.74      107.86      3.84 o 
   4  -4  10      156.65      159.70      8.44 o 
   5  -4  10       48.19       40.86      2.20 o 
  -6  -3  10        0.86        1.74      0.66 o 
  -5  -3  10       77.12       79.16      4.38 o 
  -4  -3  10        1.30        1.48      0.63 o 
  -3  -3  10       79.95       83.42      2.83 o 
  -2  -3  10       88.34       92.29      3.03 o 
  -1  -3  10      114.74      106.13      3.24 o 
   0  -3  10      170.07      168.28      4.62 o 
   1  -3  10       78.44       77.04      2.96 o 
   2  -3  10        8.83       11.78      1.94 o 
   3  -3  10      196.32      206.18      7.24 o 
   4  -3  10       68.53       73.04      2.92 o 
   5  -3  10       19.29       19.16      1.30 o 
  -6  -2  10      216.88      233.03      4.29 o 
  -5  -2  10      166.84      184.36      4.53 o 
  -4  -2  10       41.00       38.75      3.44 o 
  -3  -2  10       29.21       25.50      1.57 o 
  -2  -2  10      105.02       97.49      2.60 o 
  -1  -2  10       92.92       90.24      2.39 o 
   0  -2  10      438.49      427.33      5.15 o 
   1  -2  10     1444.77     1511.75     11.46 o 
   2  -2  10      680.81      687.33     12.89 o 
   3  -2  10       11.23       11.76      1.31 o 
   4  -2  10       65.28       63.55      2.97 o 
   5  -2  10       17.51       17.50      1.45 o 
   6  -2  10       64.03       49.94      2.67 o 
  -7  -1  10       98.76       94.52      3.09 o 
  -6  -1  10        4.73        4.26      0.70 o 
  -5  -1  10      188.49      192.94      4.87 o 
  -4  -1  10       71.24       75.20      2.53 o 
  -3  -1  10      401.44      398.17      6.89 o 
  -2  -1  10      935.95      909.34      7.69 o 
  -1  -1  10      382.42      359.19      4.30 o 
   0  -1  10      423.37      426.62      5.04 o 
   1  -1  10      100.21       80.10      2.65 o 
   2  -1  10        2.68        4.14      0.85 o 
   3  -1  10      297.75      318.30      9.23 o 
   4  -1  10      284.18      276.62      6.38 o 
   5  -1  10        1.46        2.53      1.53 o 
   6  -1  10        9.38        8.50      0.97 o 
  -7   0  10        4.31        5.18      0.85 o 
  -6   0  10       83.54       71.96      2.04 o 
  -5   0  10      109.32      111.40      3.03 o 
  -4   0  10        8.48       10.28      0.99 o 
  -3   0  10       59.50       51.76      1.82 o 
  -2   0  10      215.77      236.33      3.36 o 
  -1   0  10       56.18       53.31      1.58 o 
   0   0  10     1291.68     1322.31     12.27 o 
   1   0  10      285.61      316.54      6.16 o 
   2   0  10      107.45      110.93      3.04 o 
   3   0  10       13.51       21.40      7.54 o 
   4   0  10       12.91       15.03      2.09 o 
   5   0  10      168.21      175.46      7.00 o 
   6   0  10       97.09       93.13      4.51 o 
  -7   1  10       12.35        8.62      1.43 o 
  -6   1  10       60.11       50.84      2.36 o 
  -5   1  10        8.04        7.89      1.09 o 
  -4   1  10       89.71       83.62      2.73 o 
  -3   1  10      161.81      172.00      3.30 o 
  -2   1  10      755.05      720.80      6.44 o 
  -1   1  10      829.47      876.47     13.00 o 
   0   1  10       36.78       35.25      1.51 o 
   1   1  10        0.78        1.00      0.49 o 
   2   1  10       48.41       56.80      1.83 o 
   3   1  10      187.99      183.97      3.49 o 
   4   1  10      591.56      589.28     12.99 o 
   5   1  10      172.50      180.62      5.21 o 
   6   1  10        3.23        5.03      0.95 o 
   7   1  10       69.49       57.36      2.89 o 
  -7   2  10       45.13       43.83      2.24 o 
  -6   2  10        0.12        1.00      1.09 o 
  -5   2  10       25.72       28.84      2.95 o 
  -4   2  10      222.21      221.42      8.05 o 
  -3   2  10       22.31       18.87      1.56 o 
  -2   2  10      251.30      228.89      4.23 o 
  -1   2  10      574.80      576.87     10.17 o 
   0   2  10     1244.02     1243.60     16.86 o 
   1   2  10      234.46      247.68      5.00 o 
   2   2  10        0.94        3.05      0.55 o 
   3   2  10      342.58      341.37      4.72 o 
   4   2  10      203.02      193.35      5.29 o 
   5   2  10      297.05      313.12      9.39 o 
   6   2  10      173.06      180.99      5.10 o 
   7   2  10      174.82      170.90      6.02 o 
  -7   3  10       16.63       17.86      1.47 o 
  -6   3  10       70.47       62.52      2.50 o 
  -5   3  10      110.17      126.86      4.07 o 
  -4   3  10      540.65      524.82      8.35 o 
  -3   3  10      139.81      158.41     10.07 o 
  -2   3  10      147.68      154.96      3.51 o 
  -1   3  10      273.60      293.16      7.02 o 
   0   3  10       94.34       78.74      4.60 o 
   1   3  10      237.85      213.66      7.42 o 
   2   3  10       52.75       52.17      2.56 o 
   3   3  10      535.25      568.16      7.11 o 
   4   3  10      130.99      124.55      3.05 o 
   5   3  10       54.00       55.78      3.03 o 
   6   3  10       18.02       21.43      2.09 o 
   7   3  10        0.21        0.57      0.79 o 
  -7   4  10        1.04        2.07      0.53 o 
  -6   4  10       17.57       11.10      1.53 o 
  -5   4  10       10.57       14.98      1.48 o 
  -4   4  10      309.58      284.93      6.36 o 
  -3   4  10        5.61        7.98      0.85 o 
  -2   4  10      113.03      100.55      4.39 o 
  -1   4  10      133.23      135.08      4.63 o 
   0   4  10      675.86      608.25     13.20 o 
   1   4  10        1.80        4.05      1.25 o 
   2   4  10        0.92        1.63      1.17 o 
   3   4  10      131.37      142.96      3.64 o 
   4   4  10       78.00       80.66      2.88 o 
   5   4  10      108.40      115.47      4.39 o 
   6   4  10       11.77       12.33      1.43 o 
   7   4  10        1.33       -0.30      0.71 o 
  -6   5  10        1.20        1.67      0.77 o 
  -5   5  10      253.25      261.59      8.29 o 
  -4   5  10        1.77        1.05      0.56 o 
  -3   5  10       57.70       47.43      1.96 o 
  -2   5  10      275.28      245.76      5.00 o 
  -1   5  10     1273.92     1257.06     17.79 o 
   0   5  10        6.87        6.10      1.52 o 
   1   5  10     1587.49     1559.15     21.30 o 
   2   5  10      479.88      447.30      9.22 o 
   3   5  10       17.57       16.76      1.27 o 
   4   5  10        7.02       10.37      1.32 o 
   5   5  10      161.78      163.69      7.74 o 
   6   5  10       10.63       10.90      2.05 o 
   7   5  10      144.07      153.97      6.54 o 
  -6   6  10        0.74        0.78      0.35 o 
  -5   6  10        5.37        5.15      1.34 o 
  -4   6  10       74.18       83.19     12.06 o 
  -3   6  10      295.65      307.02      9.33 o 
  -2   6  10      181.40      178.69      6.76 o 
  -1   6  10      710.54      696.98     34.97 o 
   0   6  10      943.47      917.11     10.78 o 
   1   6  10       39.11       44.53      2.41 o 
   2   6  10       17.89       20.24      1.41 o 
   3   6  10      415.37      414.60      7.90 o 
   4   6  10       67.25       74.91      3.44 o 
   5   6  10      134.23      133.34      4.67 o 
   6   6  10       15.85       20.37      2.82 o 
   7   6  10        0.59        0.93      0.86 o 
  -6   7  10       76.87       80.46      7.45 o 
  -5   7  10       32.57       48.42      3.32 o 
  -4   7  10        8.81       13.60      2.08 o 
  -3   7  10      311.02      315.90      9.68 o 
  -2   7  10      179.74      165.20      4.70 o 
  -1   7  10      195.55      186.57      6.93 o 
   0   7  10      891.97      898.25     14.79 o 
   1   7  10     1070.80     1071.71     18.48 o 
   2   7  10      704.33      718.29     10.25 o 
   3   7  10       98.36       94.64      3.16 o 
   4   7  10      392.55      360.33     10.95 o 
   5   7  10      106.71      115.01      5.86 o 
   6   7  10      197.51      216.56      8.74 o 
   7   7  10        2.55        2.76      1.19 o 
  -5   8  10      170.91      162.42     16.69 o 
  -4   8  10       23.95       34.68      1.94 o 
  -3   8  10        1.32        0.87      0.91 o 
  -2   8  10        0.28        1.50      1.00 o 
  -1   8  10       77.66       73.59      4.60 o 
   0   8  10      120.18      127.36      5.97 o 
   1   8  10        7.53        5.27      0.77 o 
   2   8  10       34.22       35.86      2.73 o 
   3   8  10        0.62        0.20      0.53 o 
   4   8  10      151.35      138.23      4.74 o 
   5   8  10      355.21      367.47     10.41 o 
   6   8  10       79.11       66.68      4.83 o 
   7   8  10       71.44       76.75      4.26 o 
  -5   9  10        8.89       11.22      1.19 o 
  -4   9  10      126.22      130.73      5.17 o 
  -3   9  10      437.32      430.31     10.57 o 
  -2   9  10       13.16       14.63      2.14 o 
  -1   9  10      287.57      319.57      9.66 o 
   0   9  10      196.53      194.03      7.61 o 
   1   9  10      183.57      177.39      5.41 o 
   2   9  10       40.00       34.23      2.41 o 
   3   9  10       18.96       18.98      2.57 o 
   4   9  10       28.31       24.63      2.83 o 
   5   9  10       56.05       56.03      3.66 o 
   6   9  10      318.83      303.57      9.63 o 
  -4  10  10       72.11       64.30      3.05 o 
  -3  10  10        9.94        7.12      1.35 o 
  -2  10  10       35.13       29.57      2.83 o 
  -1  10  10      960.16      973.66     16.48 o 
   0  10  10        5.68        4.24      1.34 o 
   1  10  10       38.63       30.42      3.10 o 
   2  10  10      922.65      959.37     17.13 o 
   3  10  10      174.06      173.30      7.23 o 
   4  10  10       37.38       35.84      3.26 o 
   5  10  10       26.78       29.12      2.06 o 
   6  10  10       26.52       16.98      2.10 o 
  -3  11  10        3.58        6.33      1.08 o 
  -2  11  10      150.05      157.90      5.64 o 
  -1  11  10       39.56       36.72      3.02 o 
   0  11  10      267.30      255.86      8.23 o 
   1  11  10        0.10        1.20      0.92 o 
   2  11  10        1.35        0.44      0.81 o 
   3  11  10       15.77       19.48      2.37 o 
   4  11  10      185.01      184.33      6.54 o 
   5  11  10        2.36        2.20      0.96 o 
  -2  12  10       31.33       28.08      1.35 o 
  -1  12  10       50.92       52.73      2.17 o 
   0  12  10       84.26       92.92      2.80 o 
   1  12  10        1.72        2.52      0.92 o 
   2  12  10      158.82      167.97      6.01 o 
   3  12  10       65.09       74.60      2.40 o 
   4  12  10       29.99       29.88      1.67 o 
   0  13  10       14.48       11.61      1.18 o 
   1  13  10       65.11       60.48      1.88 o 
   2  13  10      161.13      148.47      4.40 o 
   3  13  10      107.05      102.90      3.39 o 
  -2  -7  11        3.68        1.93      0.51 o 
  -1  -7  11       42.72       34.04      1.72 o 
  -4  -6  11        2.90        2.62      0.49 o 
  -3  -6  11        3.68        4.49      0.57 o 
  -2  -6  11      255.80      248.03      4.05 o 
  -1  -6  11      145.83      138.77      4.68 o 
   0  -6  11        3.10        2.82      0.56 o 
   1  -6  11       11.92       13.11      1.43 o 
  -5  -5  11       24.00       20.87      1.43 o 
  -4  -5  11        6.28        5.61      1.02 o 
  -3  -5  11      134.02      140.21      3.64 o 
  -2  -5  11      146.54      140.80      3.21 o 
  -1  -5  11       17.11       14.30      1.06 o 
   0  -5  11       30.99       38.89      2.07 o 
   1  -5  11       75.58       67.42      4.07 o 
   2  -5  11      528.85      522.11     13.09 o 
   3  -5  11      199.98      190.88      4.59 o 
  -5  -4  11      370.45      367.32      7.38 o 
  -4  -4  11      316.23      320.99      8.19 o 
  -3  -4  11        5.30        6.94      1.01 o 
  -2  -4  11       11.63       12.43      1.12 o 
  -1  -4  11       33.74       42.80      1.97 o 
   0  -4  11        2.02        1.11      0.45 o 
   1  -4  11        9.33        9.12      1.84 o 
   2  -4  11      111.37      123.40      4.87 o 
   3  -4  11      120.70      121.77      3.47 o 
   4  -4  11      165.81      154.36      4.23 o 
  -6  -3  11       87.76       88.67      2.99 o 
  -5  -3  11       13.68       14.34      1.71 o 
  -4  -3  11       42.83       40.78      3.29 o 
  -3  -3  11       69.89       72.21      2.56 o 
  -2  -3  11      140.77      150.30      3.82 o 
  -1  -3  11        1.37        1.52      0.63 o 
   0  -3  11      189.96      182.05      4.77 o 
   1  -3  11       31.78       26.73      2.35 o 
   2  -3  11        1.41        2.19      0.75 o 
   3  -3  11       10.94       11.94      1.14 o 
   4  -3  11       15.65       17.00      1.23 o 
  -6  -2  11      199.94      199.65      4.86 o 
  -5  -2  11      164.74      167.81      5.95 o 
  -4  -2  11       14.92       12.33      1.92 o 
  -3  -2  11       27.02       27.05      1.61 o 
  -2  -2  11      165.99      161.61      3.96 o 
  -1  -2  11       43.48       47.43      1.82 o 
   0  -2  11      342.24      366.98      5.51 o 
   1  -2  11      216.07      210.77      5.19 o 
   2  -2  11      421.11      402.61      9.95 o 
   3  -2  11       90.64       90.80      4.73 o 
   4  -2  11      371.42      359.48     12.90 o 
   5  -2  11       42.64       40.08      1.82 o 
  -6  -1  11      118.96      122.47      4.42 o 
  -5  -1  11       11.76       13.29      1.86 o 
  -4  -1  11      118.18      127.84      3.94 o 
  -3  -1  11       13.79       11.05      0.87 o 
  -2  -1  11       47.61       56.03      1.97 o 
  -1  -1  11      213.65      219.99      4.38 o 
   0  -1  11     1023.83      948.61      7.80 o 
   1  -1  11      267.54      278.86      6.46 o 
   2  -1  11       39.30       33.41      2.99 o 
   3  -1  11     1194.95     1242.22     18.28 o 
   4  -1  11        6.92        3.99      1.21 o 
   5  -1  11      145.97      143.05      4.29 o 
  -6   0  11      210.71      203.00      7.52 o 
  -5   0  11      140.66      156.04      3.33 o 
  -4   0  11       29.25       28.71      1.58 o 
  -3   0  11      974.34      923.84     11.27 o 
  -2   0  11      204.96      197.74      3.79 o 
  -1   0  11       88.27       89.42      2.37 o 
   0   0  11       20.87       20.66      1.16 o 
   1   0  11       16.95       15.63      1.80 o 
   2   0  11       15.00       17.79      1.63 o 
   3   0  11      653.62      683.28     13.86 o 
   4   0  11        0.52        0.83      0.69 o 
   5   0  11       49.98       50.87      3.63 o 
   6   0  11        2.64        3.64      0.94 o 
  -6   1  11       58.02       57.63      2.24 o 
  -5   1  11       13.63       14.36      1.38 o 
  -4   1  11      150.44      150.35      3.63 o 
  -3   1  11     1259.21     1253.94     10.54 o 
  -2   1  11      263.95      248.95      4.62 o 
  -1   1  11      582.24      580.29      7.99 o 
   0   1  11      454.85      447.43      6.84 o 
   1   1  11        3.79        2.96      0.47 o 
   2   1  11      167.16      140.95      3.53 o 
   3   1  11      120.28      119.67      5.89 o 
   4   1  11       16.74       20.50      2.58 o 
   5   1  11       98.41       98.84      5.25 o 
   6   1  11       22.58       22.07      2.20 o 
  -6   2  11      114.82      118.24      4.70 o 
  -5   2  11       45.67       49.97      2.59 o 
  -4   2  11       22.00       27.00      2.04 o 
  -3   2  11       36.24       32.64      1.71 o 
  -2   2  11      649.11      640.44      8.55 o 
  -1   2  11      251.80      257.69      4.50 o 
   0   2  11      568.63      581.99      6.07 o 
   1   2  11      515.36      541.54      5.99 o 
   2   2  11        0.68        1.41      1.26 o 
   3   2  11       21.94       23.66      1.52 o 
   4   2  11      274.27      272.00      9.03 o 
   5   2  11        9.71       12.36      1.40 o 
   6   2  11      107.34      112.25      3.65 o 
  -6   3  11       13.38       13.68      1.68 o 
  -5   3  11      508.87      496.85      8.15 o 
  -4   3  11     1365.96     1365.92     15.45 o 
  -3   3  11     1110.26     1091.42     14.00 o 
  -2   3  11      271.07      262.79      5.70 o 
  -1   3  11      573.13      601.33     10.64 o 
   0   3  11      150.77      154.04      4.72 o 
   1   3  11      140.91      146.72      3.65 o 
   2   3  11      242.65      257.74      4.90 o 
   3   3  11      311.67      318.25      5.60 o 
   4   3  11       26.25       27.16      2.07 o 
   5   3  11     1150.36     1201.93     13.62 o 
   6   3  11      635.69      667.96     16.04 o 
   7   3  11       64.46       64.11      3.36 o 
  -6   4  11        0.18        0.38      0.38 o 
  -5   4  11      257.69      285.86      7.56 o 
  -4   4  11       82.08       98.76      4.74 o 
  -3   4  11     2976.16     2841.74     29.89 o 
  -2   4  11      123.87      120.08      3.84 o 
  -1   4  11        2.09        1.12      0.73 o 
   0   4  11       16.97       18.92      1.73 o 
   1   4  11      542.08      502.97      7.54 o 
   2   4  11       50.15       49.50      2.20 o 
   3   4  11       56.82       55.23      2.38 o 
   4   4  11      907.44      921.13      9.90 o 
   5   4  11       46.27       50.22      2.87 o 
   6   4  11       14.89       17.68      2.97 o 
   7   4  11      113.39      120.07      5.01 o 
  -6   5  11        2.08        3.15      0.54 o 
  -5   5  11       32.79       34.87      2.75 o 
  -4   5  11        0.77        0.77      0.65 o 
  -3   5  11      157.12      139.06      4.34 o 
  -2   5  11        8.93        6.84      0.98 o 
  -1   5  11      535.94      484.55      7.46 o 
   0   5  11       98.14       94.46      4.50 o 
   1   5  11      109.13       85.37      2.92 o 
   2   5  11       19.56       22.80      1.56 o 
   3   5  11      468.01      480.06      9.57 o 
   4   5  11      534.35      515.81     13.33 o 
   5   5  11      135.68      132.85      6.84 o 
   6   5  11       28.91       27.75      3.03 o 
   7   5  11      163.72      169.94      6.17 o 
  -6   6  11        4.62        4.65      0.56 o 
  -5   6  11       32.78       36.98      1.98 o 
  -4   6  11        2.05        1.93      0.96 o 
  -3   6  11       24.58       26.41      1.95 o 
  -2   6  11       29.54       28.07      1.95 o 
  -1   6  11      328.02      309.80     10.97 o 
   0   6  11      370.95      339.93     19.08 o 
   1   6  11       14.58       10.83      1.29 o 
   2   6  11       62.91       61.20      2.47 o 
   3   6  11      180.91      169.04      4.98 o 
   4   6  11      143.01      135.09      4.54 o 
   5   6  11      128.20      123.82      6.72 o 
   6   6  11      333.94      341.93     10.45 o 
   7   6  11       28.61       23.61      2.37 o 
  -5   7  11      308.46      317.72     14.02 o 
  -4   7  11       80.97       87.45      3.21 o 
  -3   7  11       17.89       14.80      1.46 o 
  -2   7  11      285.87      291.62      6.23 o 
  -1   7  11      111.74       95.63      4.97 o 
   0   7  11      295.06      285.98      8.42 o 
   1   7  11     2237.99     2238.12     18.14 o 
   2   7  11      318.12      304.66     11.59 o 
   3   7  11      116.28      123.18      4.39 o 
   4   7  11      138.05      137.08      4.94 o 
   5   7  11       55.06       58.19      2.99 o 
   6   7  11        5.19        5.40      1.49 o 
   7   7  11       64.00       62.02      3.67 o 
  -5   8  11        1.35        0.83      0.30 o 
  -4   8  11       16.47       14.58      1.20 o 
  -3   8  11      181.40      189.41      7.10 o 
  -2   8  11     1273.28     1257.61     18.67 o 
  -1   8  11        2.97        5.39      1.32 o 
   0   8  11      246.66      251.37      8.33 o 
   1   8  11       50.98       52.77      2.93 o 
   2   8  11       10.68        9.73      1.34 o 
   3   8  11       82.12       81.25      5.34 o 
   4   8  11        5.11        5.73      1.06 o 
   5   8  11      675.96      640.99      9.77 o 
   6   8  11       37.67       31.07      3.12 o 
   7   8  11       87.83       90.37      4.04 o 
  -5   9  11       10.32        9.84      0.98 o 
  -4   9  11      107.37      120.33      4.64 o 
  -3   9  11       27.56       23.90      2.46 o 
  -2   9  11      142.23      149.47      6.38 o 
  -1   9  11      114.18       99.44      5.34 o 
   0   9  11      224.42      216.41      7.93 o 
   1   9  11       21.61       22.04      1.97 o 
   2   9  11      115.87      111.32      4.27 o 
   3   9  11       36.63       34.09      2.36 o 
   4   9  11        4.59        3.56      1.25 o 
   5   9  11       77.62       81.96      3.41 o 
   6   9  11      128.07      109.99      5.40 o 
  -4  10  11       42.35       47.31      2.43 o 
  -3  10  11       18.05       16.59      1.87 o 
  -2  10  11      178.88      174.12      6.47 o 
  -1  10  11       15.82       13.77      2.06 o 
   0  10  11       15.03       16.18      2.27 o 
   1  10  11        3.60        2.94      0.80 o 
   2  10  11      163.40      164.13      6.91 o 
   3  10  11      141.38      141.07      6.32 o 
   4  10  11      101.12      110.68      5.34 o 
   5  10  11      213.87      195.09      5.86 o 
   6  10  11      228.89      208.70      6.42 o 
  -3  11  11       47.03       52.70      2.62 o 
  -2  11  11      125.96      132.34      4.97 o 
  -1  11  11      108.40      117.37      5.15 o 
   0  11  11      228.12      227.16      7.53 o 
   1  11  11      281.92      264.79      8.29 o 
   2  11  11      306.17      311.39      8.92 o 
   3  11  11       17.74       17.60      2.16 o 
   4  11  11       21.38       22.50      2.23 o 
   5  11  11        2.53        3.07      0.96 o 
  -2  12  11        6.52        9.03      0.73 o 
  -1  12  11        4.74        5.16      0.66 o 
   0  12  11       72.35       78.09      2.93 o 
   1  12  11       17.56       21.05      2.10 o 
   2  12  11      744.71      726.38     11.99 o 
   3  12  11      426.20      409.33      8.55 o 
   4  12  11      119.23      128.98      3.20 o 
   0  13  11       40.82       37.88      1.99 o 
   1  13  11        6.60        6.35      0.94 o 
   2  13  11       37.10       37.75      2.14 o 
  -4  -5  12      296.61      289.36      5.08 o 
  -3  -5  12       58.22       58.97      2.75 o 
  -2  -5  12      161.13      167.06      3.56 o 
  -1  -5  12      147.57      140.97      2.78 o 
   0  -5  12      105.47      102.03      3.62 o 
   1  -5  12        8.33       11.09      1.47 o 
   2  -5  12       43.34       43.37      2.27 o 
  -5  -4  12       17.98       12.98      1.11 o 
  -4  -4  12        1.74        3.08      0.80 o 
  -3  -4  12        6.01        7.74      1.30 o 
  -2  -4  12      215.36      236.42      4.18 o 
  -1  -4  12      479.66      486.45      6.05 o 
   0  -4  12       46.09       60.69      2.59 o 
   1  -4  12       16.01       20.50      2.44 o 
   2  -4  12       20.56       22.76      2.30 o 
   3  -4  12       84.86       86.08      3.43 o 
  -5  -3  12       20.19       19.90      1.65 o 
  -4  -3  12       44.33       42.37      2.95 o 
  -3  -3  12      286.22      288.30      8.37 o 
  -2  -3  12       31.74       26.43      1.57 o 
  -1  -3  12       61.92       64.83      2.44 o 
   0  -3  12      492.99      531.20      6.74 o 
   1  -3  12       86.64       77.54      3.77 o 
   2  -3  12       29.87       41.83      2.76 o 
   3  -3  12      438.80      444.34      8.39 o 
   4  -3  12       31.70       32.48      1.42 o 
  -5  -2  12        5.22        4.46      0.95 o 
  -4  -2  12      139.05      138.91      5.65 o 
  -3  -2  12       46.61       50.89      3.79 o 
  -2  -2  12      366.39      366.93      5.86 o 
  -1  -2  12      464.06      464.27      5.55 o 
   0  -2  12      101.95      116.41      3.07 o 
   1  -2  12        4.48        4.95      1.08 o 
   2  -2  12       54.36       54.76      3.59 o 
   3  -2  12       54.93       61.40      3.67 o 
   4  -2  12      236.16      263.24      6.90 o 
   5  -2  12      112.23      114.90      3.64 o 
  -5  -1  12        4.29        4.51      0.98 o 
  -4  -1  12       17.91       16.04      2.05 o 
  -3  -1  12       16.50       17.63      1.22 o 
  -2  -1  12      299.38      312.25      4.59 o 
  -1  -1  12      258.80      259.33      4.80 o 
   0  -1  12      115.61      125.08      3.31 o 
   1  -1  12      127.73      131.06      4.30 o 
   2  -1  12       42.79       48.66      3.64 o 
   3  -1  12      194.88      187.29      6.95 o 
   4  -1  12        6.69        6.46      1.32 o 
   5  -1  12       60.71       68.56      3.43 o 
  -5   0  12       36.42       36.05      1.74 o 
  -4   0  12       21.05       22.56      1.65 o 
  -3   0  12      673.04      690.13      9.63 o 
  -2   0  12       56.63       54.82      2.26 o 
  -1   0  12      227.18      219.76      5.64 o 
   0   0  12      182.94      184.96      5.20 o 
   1   0  12       16.42       20.93      1.80 o 
   2   0  12        1.86        4.17      1.26 o 
   3   0  12      177.83      168.18      6.91 o 
   4   0  12        2.41        0.55      0.71 o 
   5   0  12       49.71       45.20      3.14 o 
   6   0  12       45.72       46.50      2.47 o 
  -6   1  12        1.19        2.13      0.55 o 
  -5   1  12        0.59        1.51      0.66 o 
  -4   1  12       37.02       38.41      1.77 o 
  -3   1  12      267.16      270.45      6.03 o 
  -2   1  12       79.71       82.49      3.44 o 
  -1   1  12      366.11      346.99      5.52 o 
   0   1  12      407.49      372.96      7.43 o 
   1   1  12      217.88      212.25      4.45 o 
   2   1  12        2.27        1.41      0.59 o 
   3   1  12      195.95      203.82      7.79 o 
   4   1  12       28.91       27.24      2.84 o 
   5   1  12       60.87       63.54      3.96 o 
   6   1  12      126.95      133.18      4.64 o 
  -6   2  12       31.22       25.82      1.90 o 
  -5   2  12        1.24        1.66      0.76 o 
  -4   2  12       12.30       15.35      2.14 o 
  -3   2  12      117.81      117.80      7.33 o 
  -2   2  12       74.00       76.48      3.91 o 
  -1   2  12        0.44        0.49      0.34 o 
   0   2  12       33.41       39.27      1.91 o 
   1   2  12      122.59      116.17      4.00 o 
   2   2  12      203.10      185.38      5.21 o 
   3   2  12       14.52       16.76      1.65 o 
   4   2  12       12.12        7.65      1.67 o 
   5   2  12        4.30        2.75      0.90 o 
   6   2  12       59.23       63.35      3.43 o 
  -6   3  12       52.38       49.06      2.70 o 
  -5   3  12       68.83       65.66      3.99 o 
  -4   3  12       55.92       68.65      4.54 o 
  -3   3  12      111.20      100.59      5.69 o 
  -2   3  12       43.40       44.95      3.83 o 
  -1   3  12      836.74      863.04     10.75 o 
   0   3  12      684.15      686.23      8.02 o 
   1   3  12       67.48       61.74      2.47 o 
   2   3  12       38.34       36.03      1.93 o 
   3   3  12       41.24       47.03      2.75 o 
   4   3  12      103.78      108.40      3.98 o 
   5   3  12      196.17      211.14      5.37 o 
   6   3  12      190.67      204.17      4.53 o 
  -6   4  12       84.70       81.62      3.37 o 
  -5   4  12        0.52        1.25      0.79 o 
  -4   4  12       79.60       91.54      5.26 o 
  -3   4  12      177.20      177.41      7.61 o 
  -2   4  12      655.32      681.88     14.72 o 
  -1   4  12      120.63      113.46      5.96 o 
   0   4  12      647.70      596.98     13.36 o 
   1   4  12      744.64      768.44     15.13 o 
   2   4  12      787.60      803.95      9.21 o 
   3   4  12      106.88      104.74      4.13 o 
   4   4  12      433.86      436.70      8.14 o 
   5   4  12      221.75      245.55      5.97 o 
   6   4  12       29.35       36.59      1.99 o 
  -6   5  12        5.68        4.31      0.78 o 
  -5   5  12       79.82       82.81      2.70 o 
  -4   5  12        8.92        7.25      0.99 o 
  -3   5  12       19.56       22.49      1.71 o 
  -2   5  12       63.71       74.28      4.83 o 
  -1   5  12      184.88      165.89      7.18 o 
   0   5  12      218.26      218.96      8.07 o 
   1   5  12       11.29       10.36      1.11 o 
   2   5  12      433.11      440.15      6.96 o 
   3   5  12        1.70        0.88      0.57 o 
   4   5  12       42.35       41.37      2.13 o 
   5   5  12       55.57       57.75      4.34 o 
   6   5  12        0.44        2.08      0.97 o 
  -5   6  12        1.90        2.37      0.52 o 
  -4   6  12       61.35       51.11      2.42 o 
  -3   6  12      128.41      114.51      3.84 o 
  -2   6  12       74.24       68.75      2.99 o 
  -1   6  12       23.29       19.63      1.59 o 
   0   6  12        3.03        2.74      0.64 o 
   1   6  12      803.86      772.41     12.49 o 
   2   6  12      536.25      498.35     13.30 o 
   3   6  12        0.45        2.07      1.12 o 
   4   6  12        1.54        2.80      1.27 o 
   5   6  12        3.35        2.51      1.10 o 
   6   6  12       94.82       97.84      5.16 o 
   7   6  12       19.14       16.32      1.64 o 
  -5   7  12        3.79        2.41      0.49 o 
  -4   7  12       12.27       12.32      1.17 o 
  -3   7  12        9.01        7.19      1.29 o 
  -2   7  12        0.80        4.05      1.53 o 
  -1   7  12       95.49       89.35      3.42 o 
   0   7  12        0.03        1.60      0.85 o 
   1   7  12      180.20      157.59      4.82 o 
   2   7  12      101.73       90.62      3.70 o 
   3   7  12      698.50      680.07     10.13 o 
   4   7  12      415.30      416.12      8.33 o 
   5   7  12       49.27       50.54      4.14 o 
   6   7  12        3.31        1.98      0.96 o 
  -5   8  12       31.08       36.79      1.94 o 
  -4   8  12       24.01       16.26      1.15 o 
  -3   8  12       31.14       25.94      1.65 o 
  -2   8  12      123.08      126.04      5.70 o 
  -1   8  12       26.21       24.45      2.60 o 
   0   8  12      359.28      400.32     10.29 o 
   1   8  12     1556.64     1501.95     40.64 o 
   2   8  12      135.32      128.27      4.49 o 
   3   8  12      149.18      130.94      4.50 o 
   4   8  12       28.26       23.12      1.86 o 
   5   8  12      178.76      190.95      7.83 o 
   6   8  12      128.87      123.47      5.57 o 
  -4   9  12       34.40       49.68      2.71 o 
  -3   9  12       20.61       26.94      2.42 o 
  -2   9  12       32.66       36.97      3.07 o 
  -1   9  12        0.24        0.59      0.67 o 
   0   9  12        1.27        1.99      1.08 o 
   1   9  12       96.02       96.85      3.90 o 
   2   9  12      127.30      117.35      5.31 o 
   3   9  12      221.35      221.05      5.71 o 
   4   9  12       64.44       67.40      4.07 o 
   5   9  12       45.31       41.35      3.59 o 
   6   9  12       42.02       40.27      2.98 o 
  -4  10  12      266.19      249.35      4.77 o 
  -3  10  12      193.71      212.35      5.89 o 
  -2  10  12        7.26        3.17      1.03 o 
  -1  10  12        3.30        2.25      0.94 o 
   0  10  12       59.51       64.35      2.99 o 
   1  10  12       17.14       23.69      1.89 o 
   2  10  12      152.33      144.25      5.25 o 
   3  10  12       33.56       40.91      3.27 o 
   4  10  12      119.24      119.99      5.13 o 
   5  10  12       36.22       28.80      2.78 o 
  -3  11  12        3.58        4.19      0.73 o 
  -2  11  12       43.54       34.80      2.41 o 
  -1  11  12      107.72      105.25      3.14 o 
   0  11  12       64.53       80.52      3.42 o 
   1  11  12      227.31      238.36      7.46 o 
   2  11  12       14.06       15.84      2.02 o 
   3  11  12      210.23      203.52      6.56 o 
   4  11  12       58.84       61.09      3.29 o 
   5  11  12       13.28        8.87      1.32 o 
  -1  12  12       30.83       34.66      1.42 o 
   0  12  12        0.99        3.46      0.89 o 
   1  12  12      275.85      267.56      6.89 o 
   2  12  12        4.77        2.61      0.83 o 
   3  12  12      198.79      218.08      5.77 o 
   4  12  12      198.78      194.90      4.66 o 
   1  13  12        6.87        4.15      0.70 o 
   0  -5  13        8.71       11.81      1.35 o 
   1  -5  13        1.35        2.08      0.54 o 
  -4  -4  13       21.37       24.97      1.52 o 
  -3  -4  13       15.06       14.99      1.45 o 
  -2  -4  13       24.78       22.47      1.89 o 
  -1  -4  13       32.91       35.32      1.82 o 
   0  -4  13        5.67        5.53      1.28 o 
   1  -4  13        8.57       13.79      1.74 o 
   2  -4  13       76.94       73.08      3.30 o 
  -4  -3  13        4.47        1.77      0.62 o 
  -3  -3  13      129.61      139.41      5.11 o 
  -2  -3  13        0.21        0.17      0.46 o 
  -1  -3  13      112.84      112.80      3.70 o 
   0  -3  13       46.55       35.07      3.26 o 
   1  -3  13      337.79      360.30     10.05 o 
   2  -3  13        0.71        1.69      0.86 o 
   3  -3  13      311.07      302.36     10.66 o 
  -5  -2  13        1.61        1.57      0.48 o 
  -4  -2  13       97.35      108.93      4.35 o 
  -3  -2  13      747.34      773.57     13.12 o 
  -2  -2  13      274.94      279.91      5.97 o 
  -1  -2  13      113.33      117.04      3.05 o 
   0  -2  13      204.11      232.62      4.42 o 
   1  -2  13      170.87      151.13      5.54 o 
   2  -2  13       96.76      100.74      4.47 o 
   3  -2  13      275.80      295.53      7.16 o 
   4  -2  13       18.16       16.47      1.45 o 
  -5  -1  13       23.74       24.89      1.71 o 
  -4  -1  13       17.51       22.31      2.14 o 
  -3  -1  13       95.52       93.98      3.16 o 
  -2  -1  13        9.30       10.33      0.98 o 
  -1  -1  13       31.40       34.11      1.80 o 
   0  -1  13       89.60       98.41      3.64 o 
   1  -1  13       41.50       33.40      2.90 o 
   2  -1  13        6.65        9.38      1.63 o 
   3  -1  13      111.15      112.16      5.03 o 
   4  -1  13        0.61        0.25      0.50 o 
   5  -1  13       20.83       19.44      1.52 o 
  -5   0  13       37.40       40.08      2.13 o 
  -4   0  13       68.87       66.27      2.52 o 
  -3   0  13       66.12       80.03      3.13 o 
  -2   0  13       54.45       48.13      2.07 o 
  -1   0  13       55.17       62.47      2.49 o 
   0   0  13      273.29      270.00      8.05 o 
   1   0  13       84.24       71.68      4.56 o 
   2   0  13       58.07       61.71      4.18 o 
   3   0  13      247.37      231.09      7.78 o 
   4   0  13        4.65        5.85      1.24 o 
   5   0  13       54.20       61.22      3.16 o 
  -5   1  13        1.70        1.73      0.63 o 
  -4   1  13        0.10        7.17      5.46 o 
  -3   1  13       79.87       88.62      4.38 o 
  -2   1  13      224.00      236.20      5.77 o 
  -1   1  13      100.86      123.81      4.30 o 
   0   1  13        1.89        1.78      1.53 o 
   1   1  13       37.77       35.62      3.34 o 
   2   1  13      591.04      625.11     13.59 o 
   3   1  13       64.45       57.03      4.09 o 
   4   1  13      370.16      412.90     10.30 o 
   5   1  13        0.29        0.68      0.56 o 
   6   1  13       91.03       93.23      3.14 o 
  -5   2  13      317.39      334.74      7.81 o 
  -4   2  13      464.74      476.74     11.01 o 
  -3   2  13       29.43       26.14      1.81 o 
  -2   2  13     1277.13     1279.22     18.73 o 
  -1   2  13      339.28      333.53      6.98 o 
   0   2  13      150.10      158.93      3.87 o 
   1   2  13       31.35       30.95      2.13 o 
   2   2  13        1.78        6.14      1.02 o 
   3   2  13        3.58        3.34      1.21 o 
   4   2  13      967.87     1012.29     16.67 o 
   5   2  13      161.63      176.54      6.27 o 
   6   2  13       92.00       88.95      3.39 o 
  -6   3  13      373.20      358.67      5.79 o 
  -5   3  13      211.44      219.18      6.49 o 
  -4   3  13      277.67      286.83      8.74 o 
  -3   3  13      125.54      127.53      6.25 o 
  -2   3  13      666.00      671.49      9.21 o 
  -1   3  13      615.71      620.22      7.51 o 
   0   3  13      315.40      303.95      5.45 o 
   1   3  13      121.27      144.23      4.67 o 
   2   3  13      172.16      180.39      5.30 o 
   3   3  13      567.73      551.83      9.28 o 
   4   3  13        0.08       -0.22      0.80 o 
   5   3  13        0.42        1.82      0.89 o 
   6   3  13       37.34       41.56      2.39 o 
  -6   4  13       87.38       85.82      2.79 o 
  -5   4  13      794.71      784.97     12.17 o 
  -4   4  13      186.70      185.20      6.99 o 
  -3   4  13       43.53       45.75      3.78 o 
  -2   4  13        1.04        1.35      0.94 o 
  -1   4  13       85.82       87.23      5.33 o 
   0   4  13      240.02      226.71     10.12 o 
   1   4  13      117.05      141.21      4.72 o 
   2   4  13      400.26      404.45      8.01 o 
   3   4  13      191.10      197.43      5.63 o 
   4   4  13       19.47       22.58      1.80 o 
   5   4  13      284.59      289.78      5.87 o 
   6   4  13      184.47      163.60      5.99 o 
  -5   5  13       18.28       15.05      1.67 o 
  -4   5  13        7.97        4.13      1.10 o 
  -3   5  13      118.92      117.54      5.88 o 
  -2   5  13     1248.34     1202.04     19.34 o 
  -1   5  13        2.80        3.07      1.18 o 
   0   5  13       12.48       12.47      1.48 o 
   1   5  13       10.02       16.22      6.67 o 
   2   5  13       76.16       71.88      3.43 o 
   3   5  13        8.93        8.44      1.25 o 
   4   5  13       43.64       48.76      4.20 o 
   5   5  13        9.87        7.88      1.55 o 
   6   5  13       35.99       37.24      2.70 o 
  -5   6  13       13.86       16.30      1.54 o 
  -4   6  13       23.36       28.57      1.62 o 
  -3   6  13      107.38      118.93      3.62 o 
  -2   6  13      671.43      628.13      8.54 o 
  -1   6  13      701.57      704.73     14.47 o 
   0   6  13      657.58      602.75     13.50 o 
   1   6  13        4.65        5.54      1.06 o 
   2   6  13      174.33      156.92      5.03 o 
   3   6  13      108.65      104.47      6.12 o 
   4   6  13        4.01        3.64      0.90 o 
   5   6  13      148.97      140.84      6.28 o 
   6   6  13       14.88       13.90      1.76 o 
  -5   7  13       19.52       19.60      1.35 o 
  -4   7  13       77.65       84.45      2.59 o 
  -3   7  13        2.04        3.25      0.69 o 
  -2   7  13       32.79       29.66      1.88 o 
  -1   7  13       72.35       73.80      3.01 o 
   0   7  13      101.40      100.09      3.52 o 
   1   7  13       39.64       41.89      2.46 o 
   2   7  13       93.20       81.30      3.38 o 
   3   7  13       35.40       36.80      3.71 o 
   4   7  13       58.65       52.40      4.20 o 
   5   7  13       69.31       66.31      4.34 o 
   6   7  13      182.37      176.13      5.95 o 
  -4   8  13        1.59        1.16      0.50 o 
  -3   8  13        0.44        0.41      0.39 o 
  -2   8  13        5.20        7.31      1.37 o 
  -1   8  13        4.35        3.58      1.12 o 
   0   8  13       92.27       92.25      4.80 o 
   1   8  13      529.76      497.00      8.49 o 
   2   8  13        9.28        7.05      1.53 o 
   3   8  13        0.48        0.57      0.55 o 
   4   8  13       42.32       37.09      2.17 o 
   5   8  13       78.84       75.56      4.52 o 
   6   8  13        3.26        4.11      1.00 o 
  -4   9  13      372.41      361.17      6.05 o 
  -3   9  13      264.02      265.73      6.67 o 
  -2   9  13       49.80       50.23      3.28 o 
  -1   9  13      110.58      101.92      4.90 o 
   0   9  13      185.94      189.44      5.15 o 
   1   9  13        2.08        3.21      0.84 o 
   2   9  13      248.14      240.82      6.91 o 
   3   9  13      135.04      132.35      4.15 o 
   4   9  13       16.51       20.10      2.04 o 
   5   9  13        0.65        0.70      0.73 o 
  -3  10  13        0.66        1.11      0.53 o 
  -2  10  13       31.75       37.10      2.61 o 
  -1  10  13      101.64       97.72      4.59 o 
   0  10  13      134.15      137.00      4.10 o 
   1  10  13       24.20       26.59      2.19 o 
   2  10  13       85.65       89.43      3.33 o 
   3  10  13        6.06        8.46      1.44 o 
   4  10  13       14.67       14.77      1.66 o 
   5  10  13        4.23        4.53      1.04 o 
  -2  11  13       11.58       12.14      2.36 o 
  -1  11  13        2.92        2.89      0.95 o 
   0  11  13        1.21        0.17      0.38 o 
   1  11  13      279.71      270.58      7.37 o 
   2  11  13       19.83       22.57      2.18 o 
   3  11  13       93.33       99.23      4.15 o 
   4  11  13       26.01       21.82      1.35 o 
  -1  12  13       19.10       21.17      1.54 o 
   0  12  13      208.40      193.81      5.13 o 
   1  12  13       11.81       11.42      1.36 o 
   2  12  13       14.77       17.92      1.64 o 
   3  12  13       11.12       12.02      1.25 o 
   0  -4  14       21.12       17.54      1.63 o 
   1  -4  14       74.96       80.07      3.08 o 
  -3  -3  14      301.11      308.82      6.14 o 
  -2  -3  14        6.60        8.51      1.18 o 
  -1  -3  14        6.60        9.18      1.48 o 
   0  -3  14      136.32      144.78      5.55 o 
   1  -3  14       42.44       51.71      3.26 o 
   2  -3  14       17.81       25.00      2.04 o 
  -4  -2  14        2.67        0.80      0.42 o 
  -3  -2  14      227.47      230.54      6.16 o 
  -2  -2  14       11.00       13.79      1.20 o 
  -1  -2  14      127.83      142.20      4.03 o 
   0  -2  14      389.38      352.45      5.84 o 
   1  -2  14      669.79      690.47      8.21 o 
   2  -2  14      331.43      324.52      6.79 o 
   3  -2  14       68.82       81.72      2.36 o 
  -4  -1  14      166.22      165.41      4.69 o 
  -3  -1  14       91.42       90.49      4.17 o 
  -2  -1  14      419.88      415.50      5.38 o 
  -1  -1  14       13.31       10.32      0.94 o 
   0  -1  14        7.93        7.08      1.03 o 
   1  -1  14        7.46        3.84      1.00 o 
   2  -1  14        0.77        1.11      0.68 o 
   3  -1  14        0.57        1.27      0.64 o 
   4  -1  14      360.82      372.55      6.79 o 
  -4   0  14        3.76        4.28      1.23 o 
  -3   0  14       14.03       11.66      1.12 o 
  -2   0  14      312.04      302.46      4.74 o 
  -1   0  14      527.18      514.45      6.72 o 
   0   0  14      186.44      199.13      5.18 o 
   1   0  14       19.51       15.82      2.07 o 
   2   0  14        9.35       11.21      1.78 o 
   3   0  14      105.91      114.29      5.02 o 
   4   0  14        2.18        2.58      0.84 o 
   5   0  14       84.68       82.99      2.89 o 
  -5   1  14        3.10        3.48      0.60 o 
  -4   1  14       31.55       33.40      1.73 o 
  -3   1  14        3.38        1.76      0.56 o 
  -2   1  14      216.45      207.27      5.12 o 
  -1   1  14      100.88      100.84      3.04 o 
   0   1  14      704.04      683.20      9.99 o 
   1   1  14       43.50       46.66      3.69 o 
   2   1  14       67.45       73.74      4.54 o 
   3   1  14       26.23       36.71      3.11 o 
   4   1  14      132.99      128.33      5.20 o 
   5   1  14       11.16       17.50      1.61 o 
  -5   2  14       38.07       39.94      2.23 o 
  -4   2  14      194.53      195.20      6.31 o 
  -3   2  14        0.67        1.37      0.55 o 
  -2   2  14      329.03      338.35      7.40 o 
  -1   2  14      481.95      484.78      8.21 o 
   0   2  14      109.87      108.83      5.78 o 
   1   2  14       28.82       29.21      2.03 o 
   2   2  14        1.07        0.22      0.46 o 
   3   2  14       14.22       18.82      2.39 o 
   4   2  14       27.46       26.27      2.54 o 
   5   2  14       89.03      110.57      4.31 o 
  -5   3  14      122.16      118.73      4.08 o 
  -4   3  14      118.50      121.99      5.16 o 
  -3   3  14       47.93       55.27      3.92 o 
  -2   3  14        2.27        2.09      0.61 o 
  -1   3  14       30.29       33.12      1.72 o 
   0   3  14      103.06      115.55      4.11 o 
   1   3  14      132.51      121.11      4.25 o 
   2   3  14      363.77      350.12      7.22 o 
   3   3  14      349.76      373.20     10.33 o 
   4   3  14        0.46        0.45      0.73 o 
   5   3  14        1.26        1.37      0.65 o 
  -5   4  14        4.48        6.18      0.99 o 
  -4   4  14       51.54       51.62      3.39 o 
  -3   4  14       35.33       33.97      3.13 o 
  -2   4  14      157.24      155.15      6.90 o 
  -1   4  14       90.02      102.54      4.34 o 
   0   4  14       18.83       20.61      1.84 o 
   1   4  14        1.01        0.92      0.56 o 
   2   4  14        9.71       10.17      1.32 o 
   3   4  14        0.53        0.17      0.49 o 
   4   4  14       89.73       82.89      4.65 o 
   5   4  14        0.76        2.10      0.73 o 
  -5   5  14       27.12       34.64      2.10 o 
  -4   5  14       40.73       42.22      2.96 o 
  -3   5  14      115.91      131.94      5.86 o 
  -2   5  14      214.55      225.74      8.12 o 
  -1   5  14      122.01      119.52      4.27 o 
   0   5  14      343.73      365.05     10.24 o 
   1   5  14      510.82      493.47      8.88 o 
   2   5  14      201.33      204.88      5.68 o 
   3   5  14      158.29      159.31      4.91 o 
   4   5  14       39.80       42.71      2.26 o 
   5   5  14       20.83       20.62      1.99 o 
  -5   6  14      280.28      253.00      4.83 o 
  -4   6  14       51.41       50.24      2.98 o 
  -3   6  14       37.81       32.07      2.78 o 
  -2   6  14       45.46       43.85      3.49 o 
  -1   6  14      333.49      341.60      9.88 o 
   0   6  14       40.90       33.84      2.33 o 
   1   6  14     1262.68     1205.09     19.29 o 
   2   6  14      259.70      275.61      6.49 o 
   3   6  14      260.14      254.36      6.01 o 
   4   6  14      444.51      467.43     10.85 o 
   5   6  14      104.39      109.33      4.75 o 
  -4   7  14       13.59       13.11      1.33 o 
  -3   7  14      106.84       94.78      2.77 o 
  -2   7  14      240.27      240.08      4.82 o 
  -1   7  14       23.96       23.78      2.48 o 
   0   7  14      325.01      330.55      6.89 o 
   1   7  14      251.58      268.99      9.57 o 
   2   7  14      156.00      158.67      7.32 o 
   3   7  14       21.40       18.97      2.58 o 
   4   7  14       71.79       77.44      4.53 o 
   5   7  14       16.44       14.83      1.85 o 
  -3   8  14        1.69        1.64      0.41 o 
  -2   8  14       10.82        6.96      0.82 o 
  -1   8  14        0.79        3.32      0.93 o 
   0   8  14       98.75       96.72      3.47 o 
   1   8  14        9.82        7.04      1.04 o 
   2   8  14       14.82       11.26      1.24 o 
   3   8  14      202.49      186.13      7.54 o 
   4   8  14       19.65       20.12      2.33 o 
   5   8  14       45.01       44.73      3.04 o 
  -3   9  14       64.66       59.55      2.65 o 
  -2   9  14       12.21       10.48      1.37 o 
  -1   9  14        4.94        4.06      0.75 o 
   0   9  14      259.52      268.58      8.60 o 
   1   9  14        3.54        1.72      0.80 o 
   2   9  14        0.02        0.33      0.43 o 
   3   9  14       27.81       29.01      1.79 o 
   4   9  14        0.19       -0.18      0.47 o 
   5   9  14      217.25      204.76      6.02 o 
  -2  10  14        1.52        2.14      0.56 o 
  -1  10  14       67.62       73.12      2.58 o 
   0  10  14       13.81       13.83      1.24 o 
   1  10  14       29.03       37.20      2.02 o 
   2  10  14      823.12      816.60     10.38 o 
   3  10  14       19.68       17.36      1.26 o 
   4  10  14        2.04        0.73      0.35 o 
  -1  11  14      102.90      109.79      6.40 o 
   0  11  14       51.23       53.81      1.97 o 
   1  11  14       13.94       14.82      1.08 o 
   2  11  14      310.22      304.98      6.74 o 
   3  11  14      221.14      215.23      5.16 o 
   4  11  14      141.18      144.33      4.45 o 
   0  12  14        1.77        1.55      0.47 o 
   1  12  14       66.76       72.88      2.79 o 
   2  12  14       22.81       21.09      1.46 o 
   0  -3  15        5.21        4.43      0.83 o 
   1  -3  15       77.31       67.06      2.77 o 
  -3  -2  15        2.08        2.61      0.61 o 
  -2  -2  15       58.67       61.87      2.91 o 
  -1  -2  15       75.28       70.71      3.42 o 
   0  -2  15      402.39      407.19      8.71 o 
   1  -2  15       87.55       75.81      3.78 o 
   2  -2  15        1.91        6.42      1.11 o 
  -3  -1  15       34.77       42.07      2.36 o 
  -2  -1  15      544.65      583.24      9.98 o 
  -1  -1  15      210.85      212.42      4.19 o 
   0  -1  15      283.10      268.28      5.03 o 
   1  -1  15      214.01      232.15      4.70 o 
   2  -1  15       29.72       41.66      2.46 o 
   3  -1  15        0.62        0.94      0.42 o 
  -4   0  15      162.94      143.18      3.38 o 
  -3   0  15      174.28      174.08      8.87 o 
  -2   0  15       24.73       26.58      1.58 o 
  -1   0  15      126.98      132.70      3.06 o 
   0   0  15      229.31      237.61      5.41 o 
   1   0  15       48.03       59.14      3.56 o 
   2   0  15       23.09       22.74      2.16 o 
   3   0  15      111.23      121.02      4.43 o 
   4   0  15      138.58      145.58      4.00 o 
  -4   1  15       23.28       20.76      1.53 o 
  -3   1  15      179.30      181.94      3.78 o 
  -2   1  15      106.23       90.11      3.06 o 
  -1   1  15        3.72        3.38      0.60 o 
   0   1  15        0.50        1.69      0.84 o 
   1   1  15        0.01        1.03      0.73 o 
   2   1  15        0.61        0.00      0.64 o 
   3   1  15       48.75       43.86      2.99 o 
   4   1  15        0.85        1.91      0.66 o 
  -4   2  15       86.60       82.19      3.44 o 
  -3   2  15       11.96        8.66      0.87 o 
  -2   2  15       12.37       15.55      1.33 o 
  -1   2  15       59.94       64.37      2.85 o 
   0   2  15        1.70        4.96      1.33 o 
   1   2  15       19.32       18.94      1.53 o 
   2   2  15       36.53       32.08      2.95 o 
   3   2  15      251.18      267.24      7.80 o 
   4   2  15      160.82      149.83      5.20 o 
   5   2  15        3.76        1.44      0.49 o 
  -4   3  15      282.70      304.95      7.00 o 
  -3   3  15      102.51      121.12      5.21 o 
  -2   3  15        3.29        3.04      1.09 o 
  -1   3  15      326.25      360.57     10.27 o 
   0   3  15        2.41        2.85      1.34 o 
   1   3  15       64.75       72.04      3.12 o 
   2   3  15        0.63        1.48      0.58 o 
   3   3  15      316.82      339.81      9.08 o 
   4   3  15      624.50      608.38     10.91 o 
   5   3  15      376.40      365.56      6.53 o 
  -4   4  15       87.74      100.53      4.06 o 
  -3   4  15      157.23      169.64      6.18 o 
  -2   4  15       25.47       19.99      2.24 o 
  -1   4  15      226.77      240.18      5.60 o 
   0   4  15      371.32      375.09      7.23 o 
   1   4  15       82.80       80.98      3.41 o 
   2   4  15       13.61       15.76      1.56 o 
   3   4  15      164.67      153.02      6.21 o 
   4   4  15       15.08        9.84      1.46 o 
   5   4  15       62.00       56.41      2.53 o 
  -4   5  15       14.17       16.13      1.61 o 
  -3   5  15      199.51      200.61      4.32 o 
  -2   5  15        2.76        3.33      1.00 o 
  -1   5  15       35.56       33.94      2.16 o 
   0   5  15      469.85      478.70      8.30 o 
   1   5  15      750.46      721.60     19.35 o 
   2   5  15       16.94       19.02      1.91 o 
   3   5  15      135.00      136.98      4.22 o 
   4   5  15      152.54      137.05      5.02 o 
  -4   6  15       67.02       57.44      5.26 o 
  -3   6  15      195.64      180.98      4.05 o 
  -2   6  15        3.07        2.80      0.70 o 
  -1   6  15        5.61        5.00      1.04 o 
   0   6  15        1.80        1.52      0.57 o 
   1   6  15      277.58      269.90      6.20 o 
   2   6  15       45.76       52.79      2.71 o 
   3   6  15      103.26      117.06      3.76 o 
   4   6  15       90.02       92.63      3.99 o 
  -3   7  15       65.00       58.09      2.89 o 
  -2   7  15       18.00       16.54      1.34 o 
  -1   7  15       77.30       68.58      2.86 o 
   0   7  15      570.51      570.36      8.47 o 
   1   7  15      338.75      372.12      6.85 o 
   2   7  15       34.02       31.99      3.17 o 
   3   7  15       22.19       16.83      2.26 o 
   4   7  15       41.04       42.67      2.85 o 
  -3   8  15      169.62      169.86      4.86 o 
  -2   8  15        1.13        0.55      0.63 o 
  -1   8  15        5.97        8.18      1.52 o 
   0   8  15        4.99        3.83      1.30 o 
   1   8  15       28.96       28.49      2.89 o 
   2   8  15        1.30        0.71      0.73 o 
   3   8  15       55.47       59.04      3.89 o 
   4   8  15       12.37        9.93      1.40 o 
  -3   9  15      128.34      117.89      3.41 o 
  -2   9  15        0.79        0.39      0.30 o 
  -1   9  15       14.38       11.91      1.03 o 
   0   9  15       23.43       25.06      1.54 o 
   1   9  15       34.67       34.78      1.83 o 
   2   9  15        8.54       10.79      1.64 o 
   3   9  15       56.99       60.22      3.60 o 
   4   9  15        3.18        4.81      0.97 o 
  -2  10  15       35.36       35.04      1.92 o 
  -1  10  15        1.90        1.08      0.35 o 
   0  10  15        2.38        2.03      0.49 o 
   1  10  15        1.08        2.27      0.53 o 
   2  10  15       14.97       11.10      0.94 o 
   4  10  15      147.76      147.97      4.34 o 
   0  11  15       38.84       36.11      1.89 o 
   1  11  15       59.59       45.41      2.19 o 
   2  11  15       12.79       12.45      1.10 o 
   0  -2  16       12.22        8.63      0.96 o 
  -1  -1  16      218.35      220.63      5.00 o 
   0  -1  16       23.05       21.09      1.33 o 
   1  -1  16      153.96      134.94      5.89 o 
   2  -1  16      396.19      437.11      7.29 o 
  -2   0  16        3.12        1.37      0.49 o 
  -1   0  16       29.67       28.97      1.60 o 
   0   0  16        0.12        1.31      1.01 o 
   1   0  16       50.37       50.98      2.09 o 
   2   0  16      114.88      128.69      3.11 o 
   3   0  16      155.12      148.21      3.18 o 
  -3   1  16       59.63       45.59      2.19 o 
  -2   1  16      176.11      158.97      4.93 o 
  -1   1  16      244.46      234.19      6.53 o 
   0   1  16      146.68      146.90      3.78 o 
   1   1  16        0.48        0.90      0.61 o 
   2   1  16       17.14       18.71      1.85 o 
   3   1  16       21.97       22.68      1.78 o 
  -3   2  16       32.91       30.50      2.10 o 
  -2   2  16        5.99        4.23      1.02 o 
  -1   2  16      100.18      105.36      4.78 o 
   0   2  16      335.63      308.87      5.63 o 
   1   2  16      263.38      270.33      7.76 o 
   2   2  16        0.92        2.16      0.84 o 
   3   2  16       82.83       87.87      3.85 o 
   4   2  16       29.46       36.49      2.04 o 
  -4   3  16       66.41       62.41      2.45 o 
  -3   3  16        6.29        5.59      1.01 o 
  -2   3  16        0.46        1.45      0.68 o 
  -1   3  16       35.48       33.30      2.83 o 
   0   3  16       99.30      104.86      5.09 o 
   1   3  16      400.89      392.21      9.80 o 
   2   3  16      179.10      169.31      6.12 o 
   3   3  16        0.17        0.23      0.56 o 
   4   3  16        1.21        5.47      0.90 o 
  -4   4  16      109.85      103.95      3.26 o 
  -3   4  16        1.06        2.47      0.76 o 
  -2   4  16        0.83        1.05      0.63 o 
  -1   4  16       89.60       97.17      5.26 o 
   0   4  16      298.19      302.19      5.85 o 
   1   4  16       19.23       20.89      1.62 o 
   2   4  16      100.44       95.24      3.27 o 
   3   4  16       94.31      106.18      4.51 o 
   4   4  16       28.51       28.85      1.98 o 
  -4   5  16       35.35       37.71      1.87 o 
  -3   5  16      115.08      117.31      4.31 o 
  -2   5  16       97.66      100.52      4.05 o 
  -1   5  16       41.34       43.75      2.20 o 
   0   5  16        0.18        1.38      0.57 o 
   1   5  16       17.95       18.26      1.53 o 
   2   5  16      119.07      121.39      4.12 o 
   3   5  16       31.29       33.00      2.47 o 
   4   5  16       58.72       49.56      2.40 o 
  -3   6  16       34.88       33.85      1.90 o 
  -2   6  16       32.70       32.75      1.93 o 
  -1   6  16       36.28       34.99      1.94 o 
   0   6  16       75.71       72.58      2.90 o 
   1   6  16       50.59       49.38      2.43 o 
   2   6  16       70.03       75.99      2.88 o 
   3   6  16       13.63       12.60      1.42 o 
  -3   7  16        1.55        2.25      0.37 o 
  -2   7  16       19.53       19.68      1.24 o 
  -1   7  16      133.92      145.16      3.65 o 
   0   7  16       77.90       73.17      2.72 o 
   1   7  16      168.67      171.77      4.15 o 
   2   7  16      165.62      156.60      6.14 o 
   3   7  16       30.80       29.21      2.57 o 
  -2   8  16      184.86      179.33      5.06 o 
  -1   8  16      357.70      393.41      8.61 o 
   0   8  16      165.98      173.84      6.13 o 
   1   8  16      309.90      298.97      8.24 o 
   2   8  16      194.74      188.32      6.42 o 
   3   8  16       39.19       34.69      2.28 o 
  -2   9  16       89.82       90.88      3.11 o 
  -1   9  16      161.34      167.90      5.04 o 
   0   9  16      125.90      127.40      4.79 o 
   1   9  16       74.90       74.61      3.78 o 
   2   9  16       19.83       18.69      1.87 o 
   3   9  16        0.46        0.76      0.46 o 
  -1  10  16       30.30       27.18      1.65 o 
   0  10  16        8.93       12.16      1.27 o 
   1  10  16       23.00       18.51      1.61 o 
   2  10  16      154.65      140.58      4.06 o 
  -1   1  17      103.39      111.68      3.52 o 
   0   1  17      271.20      265.16      5.74 o 
   1   1  17       17.65       15.17      2.02 o 
   2   1  17      101.64      109.67      3.22 o 
  -2   2  17        7.99        9.09      1.07 o 
  -1   2  17        8.38        8.43      1.19 o 
   0   2  17       12.30       17.61      1.73 o 
   1   2  17      138.01      147.85      7.16 o 
   2   2  17      152.19      150.53      4.52 o 
   3   2  17       76.05       73.13      2.68 o 
  -3   3  17        2.79        3.47      0.61 o 
  -2   3  17       82.96       68.00      3.08 o 
  -1   3  17       11.12       17.10      1.74 o 
   0   3  17       30.49       29.33      2.35 o 
   1   3  17       29.67       29.46      2.31 o 
   2   3  17        1.90        1.05      0.55 o 
   3   3  17        3.55        7.81      1.00 o 
  -3   4  17       19.82       23.75      1.56 o 
  -2   4  17        2.59        5.19      0.94 o 
  -1   4  17        0.08        0.82      0.60 o 
   0   4  17        3.87        2.66      0.50 o 
   1   4  17       14.10       20.30      1.33 o 
   2   4  17       88.64       92.17      3.89 o 
   3   4  17        0.98        1.36      0.56 o 
  -3   5  17       48.99       53.26      2.24 o 
  -2   5  17      166.20      174.51      4.95 o 
  -1   5  17       88.24       95.94      2.66 o 
   0   5  17       38.33       38.26      2.07 o 
   1   5  17        2.43        0.60      0.91 o 
   2   5  17       28.49       26.85      2.07 o 
   3   5  17        3.43        4.79      0.79 o 
  -2   6  17       26.32       21.56      2.83 o 
  -1   6  17      135.58      145.60      3.25 o 
   0   6  17      177.60      186.23      3.93 o 
   1   6  17      486.44      478.78      9.40 o 
   2   6  17      248.76      227.91     13.46 o 
  -2   7  17       86.35       84.14      2.82 o 
  -1   7  17        1.25        1.35      0.35 o 
   0   7  17       14.85       14.50      1.59 o 
   1   7  17       45.43       46.32      2.94 o 
   2   7  17      236.93      233.28      6.40 o 
  -1   8  17        1.20        1.86      0.59 o 
   0   8  17       99.02       95.76      3.85 o 
   1   8  17       61.96       52.94      2.95 o 
   2   8  17        6.14        9.76      1.30 o 
  -1   9  17        6.85        7.19      0.84 o 
   0   9  17       33.60       32.78      2.00 o 
   1   9  17       19.51       25.18      1.83 o 
   2   9  17      266.49      279.25      5.67 o 
   0   2  18        0.15        0.19      0.27 o 
  -1   3  18      109.56      102.01      3.13 o 
   0   3  18       18.13       19.99      1.50 o 
   1   3  18      120.76      116.09      3.48 o 
  -1   4  18        8.09        4.69      0.75 o 
   0   4  18       86.98       92.10      3.32 o 
   1   4  18       84.60       74.49      2.92 o 
   2   4  18      117.60      108.37      3.12 o 
  -1   5  18       19.53       20.24      1.45 o 
   0   5  18       16.86       14.68      1.32 o 
   1   5  18        1.07        1.56      0.51 o 
   0   6  18       25.86       26.28      1.11 o 
   1   6  18       29.12       22.41      1.57 o 
   0   7  18        0.38        0.93      0.41 o 
   1   7  18      162.07      169.39      4.26 o 
                                                 
